# Supplementary material for: Aqua­bis­(5-butyl­pyridine-2-carboxyl­ato)zinc monohydrate
Source: Acta Crystallogr Sect E Struct Rep Online. 2011 Jun 11;67(Pt 7):m908. doi: 10.1107/S1600536811021623 (PMC3151896; doi:10.1107/S1600536811021623)
Supplement: Supplementary file 1 [file e-67-0m908-sup1.cif]

##############################################################################
#                                                                            #
# This CIF contains the data in a paper accepted for publication in          #
# Acta Crystallographica Section E. It conforms to the requirements of       #
# Notes for Authors for Acta Crystallographica Section E, and has been       #
# peer reviewed under the auspices of the IUCr Commission on Journals.       #
#                                                                            #
# Full details of the Crystallographic Information File format               #
# are given in the paper "The Crystallographic Information File (CIF):       #
# a New Standard Archive File for Crystallography" by S. R. Hall, F. H.      #
# Allen and I. D. Brown [Acta Cryst. (1991), A47, 655-685].                  #
#                                                                            #
# The current version of the core CIF dictionary is obtainable from          #
# ftp://ftp.iucr.org/pub/cif_core.dic.                                       #
#                                                                            #
# Software is freely available for graphical display of the structure(s)     #
# in this CIF. For information consult the CIF software page                 #
# http://www.iucr.org/resources/cif/software.                                #
#                                                                            #
# This file may be used for bona fide research purposes within the           #
# scientific community so long as proper attribution is given to the journal # 
# article from which it was obtained.                                        #
#                                                                            #
##############################################################################
data_I
_audit_creation_method     SHELXL-97
_chemical_name_systematic
;
Aquabis(5-butylpyridine-2-carboxylato)zinc monohydrate
;
_chemical_name_common     ?
_chemical_formula_moiety     'C20 H26 N2 O5 Zn, H2 O'
_chemical_formula_sum     'C20 H28 N2 O6 Zn'
_chemical_formula_iupac     '[Zn (C20 H12 N O2)2 (H2 O)], H2 O'
_chemical_formula_weight     457.81
_chemical_melting_point     ?
_symmetry_cell_setting     triclinic
_symmetry_space_group_name_H-M     'P -1'
_symmetry_space_group_name_Hall     '-P 1'
loop_
    _symmetry_equiv_pos_as_xyz
    'x, y, z'
    '-x, -y, -z'
_cell_length_a     9.6949(13)
_cell_length_b     10.0054(14)
_cell_length_c     11.9249(17)
_cell_angle_alpha     97.799(2)
_cell_angle_beta     91.533(2)
_cell_angle_gamma     113.464(2)
_cell_volume     1047.1(3)
_cell_formula_units_Z     2
_cell_measurement_reflns_used     5809
_cell_measurement_theta_min     2.25
_cell_measurement_theta_max     27.04
_cell_measurement_temperature     293(2)
_exptl_crystal_description     prism
_exptl_crystal_colour     colorless
_exptl_crystal_size_max     0.48
_exptl_crystal_size_mid     0.42
_exptl_crystal_size_min     0.15
_exptl_crystal_density_diffrn     1.452
_exptl_crystal_density_meas     ?
_exptl_crystal_density_method     'not measured'
_exptl_crystal_F_000     480
_exptl_absorpt_coefficient_mu     1.211
_exptl_absorpt_correction_type     multi-scan
_exptl_absorpt_process_details     '(SADABS; Sheldrick, 2008<i>a</i>)'
_exptl_absorpt_correction_T_min     0.5940
_exptl_absorpt_correction_T_max     0.8392
_exptl_special_details
;
;
_diffrn_ambient_temperature     293(2)
_diffrn_radiation_type     MoK\a
_diffrn_radiation_wavelength     0.71073
_diffrn_radiation_source     'fine-focus sealed tube'
_diffrn_radiation_monochromator     graphite
_diffrn_measurement_device_type     'Bruker APEXII CCD area-detector'
_diffrn_measurement_method     'phi and omega scans'
_diffrn_detector_area_resol_mean     ?
_diffrn_reflns_number     7770
_diffrn_reflns_av_R_equivalents     0.0169
_diffrn_reflns_av_sigmaI/netI     0.0257
_diffrn_reflns_theta_min     1.73
_diffrn_reflns_theta_max     25.50
_diffrn_reflns_theta_full     25.50
_diffrn_measured_fraction_theta_max     0.986
_diffrn_measured_fraction_theta_full     0.986
_diffrn_reflns_limit_h_min     -11
_diffrn_reflns_limit_h_max     11
_diffrn_reflns_limit_k_min     -12
_diffrn_reflns_limit_k_max     12
_diffrn_reflns_limit_l_min     -14
_diffrn_reflns_limit_l_max     14
_diffrn_standards_number     ?
_diffrn_standards_interval_count     ?
_diffrn_standards_interval_time     ?
_diffrn_standards_decay_%     ?
_refine_special_details
;
Refinement of <i>F</i>^2^ against ALL reflections. The weighted <i>R</i>-factor
<i>wR</i> and goodness of fit <i>S</i> are based on <i>F</i>^2^, conventional
<i>R</i>-factors <i>R</i> are based on <i>F</i>, with <i>F</i> set to zero for
negative <i>F</i>^2^. The threshold expression of <i>F</i>^2^ >
\s(<i>F</i>^2^) is used only for calculating <i>R</i>-factors(gt) <i>etc</i>.
and is not relevant to the choice of reflections for refinement.
<i>R</i>-factors based on <i>F</i>^2^ are statistically about twice as large
as those based on <i>F</i>, and <i>R</i>- factors based on ALL data will be
even larger.
;
_reflns_number_total     3847
_reflns_number_gt     3410
_reflns_threshold_expression     >2sigma(I)
_refine_ls_structure_factor_coef     Fsqd
_refine_ls_matrix_type     full
_refine_ls_R_factor_all     0.0332
_refine_ls_R_factor_gt     0.0267
_refine_ls_wR_factor_gt     0.0688
_refine_ls_wR_factor_ref     0.0747
_refine_ls_goodness_of_fit_ref     1.063
_refine_ls_restrained_S_all     1.063
_refine_ls_number_reflns     3847
_refine_ls_number_parameters     264
_refine_ls_number_restraints     0
_refine_ls_hydrogen_treatment     constr
_refine_ls_weighting_scheme     calc
_refine_ls_weighting_details
         'calc w=1/[\s^2^(Fo^2^)+(0.0384P)^2^+0.5567P] where P=(Fo^2^+2Fc^2^)/3'
_atom_sites_solution_hydrogens     geom
_atom_sites_solution_primary     direct
_atom_sites_solution_secondary     difmap
_refine_ls_shift/su_max     0.008
_refine_ls_shift/su_mean     0.001
_refine_diff_density_max     0.466
_refine_diff_density_min     -0.286
_refine_ls_extinction_method     none
_refine_ls_extinction_coef     ?
loop_
    _atom_type_symbol
    _atom_type_description
    _atom_type_scat_dispersion_real
    _atom_type_scat_dispersion_imag
    _atom_type_scat_source
    'C' 'C' 0.0033 0.0016
                         'International Tables Vol C Tables 4.2.6.8 and 6.1.1.4'
    'H' 'H' 0.0000 0.0000
                         'International Tables Vol C Tables 4.2.6.8 and 6.1.1.4'
    'N' 'N' 0.0061 0.0033
                         'International Tables Vol C Tables 4.2.6.8 and 6.1.1.4'
    'O' 'O' 0.0106 0.0060
                         'International Tables Vol C Tables 4.2.6.8 and 6.1.1.4'
    'Zn' 'Zn' 0.2839 1.4301
                         'International Tables Vol C Tables 4.2.6.8 and 6.1.1.4'
_computing_data_collection     'APEX2 (Bruker, 2004)'
_computing_cell_refinement     'SAINT-Plus (Bruker, 2001)'
_computing_data_reduction     'SAINT-Plus (Bruker, 2001)'
_computing_structure_solution     'SHELXS97 (Sheldrick, 2008<i>b</i>)'
_computing_structure_refinement     'SHELXL97 (Sheldrick, 2008<i>b</i>)'
_computing_molecular_graphics     'SHELXTL (Sheldrick, 2008<i>b</i>)'
_computing_publication_material     'SHELXTL (Sheldrick, 2008<i>b</i>)'
loop_
    _atom_site_type_symbol
    _atom_site_label
    _atom_site_fract_x
    _atom_site_fract_y
    _atom_site_fract_z
    _atom_site_U_iso_or_equiv
    _atom_site_adp_type
    _atom_site_calc_flag
    _atom_site_refinement_flags
    _atom_site_occupancy
    _atom_site_symmetry_multiplicity
    _atom_site_disorder_assembly
    _atom_site_disorder_group
    C C1 0.9784(2) 0.0833(2) 0.17910(17) 0.0249(4) Uani d . 1 1 . .
    C C2 1.0361(2) 0.2469(2) 0.22551(17) 0.0239(4) Uani d . 1 1 . .
    C C3 1.1290(3) 0.3107(2) 0.32451(18) 0.0311(5) Uani d . 1 1 . .
    H H3 1.1603 0.2528 0.3674 0.037 Uiso calc R 1 1 . .
    C C4 1.1761(3) 0.4611(2) 0.36059(19) 0.0341(5) Uani d . 1 1 . .
    H H4 1.2413 0.5071 0.4282 0.041 Uiso calc R 1 1 . .
    C C5 1.1283(2) 0.5447(2) 0.29835(17) 0.0275(4) Uani d . 1 1 . .
    C C6 1.0337(2) 0.4707(2) 0.19940(17) 0.0250(4) Uani d . 1 1 . .
    H H6 0.9991 0.5254 0.1555 0.030 Uiso calc R 1 1 . .
    C C7 1.1750(3) 0.7081(2) 0.33348(18) 0.0336(5) Uani d . 1 1 . .
    H H7A 1.1100 0.7396 0.2878 0.040 Uiso calc R 1 1 . .
    H H7B 1.2801 0.7601 0.3147 0.040 Uiso calc R 1 1 . .
    C C8 1.1666(4) 0.7566(3) 0.4578(2) 0.0496(7) Uani d . 1 1 . .
    H H8A 1.2515 0.7516 0.5025 0.059 Uiso calc R 1 1 . .
    H H8B 1.0716 0.6866 0.4823 0.059 Uiso calc R 1 1 . .
    C C9 1.1725(4) 0.9123(3) 0.4849(2) 0.0544(7) Uani d . 1 1 . .
    H H9A 1.0839 0.9153 0.4439 0.065 Uiso calc R 1 1 . .
    H H9B 1.1639 0.9341 0.5673 0.065 Uiso calc R 1 1 . .
    C C10 1.3102(4) 1.0292(3) 0.4550(3) 0.0681(9) Uani d . 1 1 . .
    H H10A 1.3987 1.0303 0.4976 0.102 Uiso calc R 1 1 . .
    H H10B 1.3044 1.1251 0.4743 0.102 Uiso calc R 1 1 . .
    H H10C 1.3193 1.0100 0.3734 0.102 Uiso calc R 1 1 . .
    C C11 0.6412(2) 0.2796(2) -0.07353(16) 0.0238(4) Uani d . 1 1 . .
    C C12 0.5820(2) 0.1149(2) -0.11734(16) 0.0225(4) Uani d . 1 1 . .
    C C13 0.4469(2) 0.0367(2) -0.18239(18) 0.0285(5) Uani d . 1 1 . .
    H H13 0.3866 0.0852 -0.2049 0.034 Uiso calc R 1 1 . .
    C C14 0.4004(2) -0.1145(2) -0.21448(18) 0.0303(5) Uani d . 1 1 . .
    H H14 0.3074 -0.1704 -0.2593 0.036 Uiso calc R 1 1 . .
    C C15 0.4900(3) -0.1841(2) -0.18108(17) 0.0281(5) Uani d . 1 1 . .
    C C16 0.6254(2) -0.0962(2) -0.11735(17) 0.0264(4) Uani d . 1 1 . .
    H H16 0.6890 -0.1414 -0.0949 0.032 Uiso calc R 1 1 . .
    C C17 0.4419(3) -0.3486(2) -0.21017(18) 0.0348(5) Uani d . 1 1 . .
    H H17A 0.5116 -0.3770 -0.1667 0.042 Uiso calc R 1 1 . .
    H H17B 0.3397 -0.3986 -0.1853 0.042 Uiso calc R 1 1 . .
    C C18 0.4389(4) -0.4036(3) -0.3335(2) 0.0471(7) Uani d . 1 1 . .
    H H18A 0.5387 -0.3483 -0.3602 0.057 Uiso calc R 1 1 . .
    H H18B 0.3629 -0.3829 -0.3767 0.057 Uiso calc R 1 1 . .
    C C19 0.4019(3) -0.5685(3) -0.3597(2) 0.0483(7) Uani d . 1 1 . .
    H H19A 0.4110 -0.5946 -0.4414 0.058 Uiso calc R 1 1 . .
    H H19B 0.4777 -0.5890 -0.3161 0.058 Uiso calc R 1 1 . .
    C C20 0.2495(4) -0.6646(3) -0.3326(3) 0.0684(10) Uani d . 1 1 . .
    H H20A 0.2403 -0.6422 -0.2512 0.103 Uiso calc R 1 1 . .
    H H20B 0.2340 -0.7682 -0.3520 0.103 Uiso calc R 1 1 . .
    H H20C 0.1733 -0.6469 -0.3765 0.103 Uiso calc R 1 1 . .
    N N1 0.98977(19) 0.32660(18) 0.16371(14) 0.0230(4) Uani d . 1 1 . .
    N N2 0.67075(19) 0.04994(18) -0.08590(13) 0.0228(3) Uani d . 1 1 . .
    O O1 0.88860(16) 0.03799(15) 0.09036(12) 0.0277(3) Uani d . 1 1 . .
    O O2 1.02181(19) 0.00693(17) 0.23255(13) 0.0351(4) Uani d . 1 1 . .
    O O3 0.76689(16) 0.33710(15) -0.01438(12) 0.0262(3) Uani d . 1 1 . .
    O O4 0.56258(16) 0.34586(16) -0.09763(13) 0.0319(3) Uani d . 1 1 . .
    O O1W 1.02425(16) 0.24272(15) -0.09978(12) 0.0253(3) Uani d . 1 1 . .
    H H1A 1.0153 0.1655 -0.1447 0.038 Uiso d R 1 1 . .
    H H1B 1.1118 0.2841 -0.0657 0.038 Uiso d R 1 1 . .
    O O2W 0.69815(17) 0.64141(17) 0.00070(14) 0.0364(4) Uani d . 1 1 . .
    H H2A 0.6306 0.6516 0.0409 0.055 Uiso d R 1 1 . .
    H H2B 0.6653 0.5519 -0.0315 0.055 Uiso d R 1 1 . .
    Zn Zn1 0.86873(3) 0.19830(2) 0.010473(19) 0.02289(9) Uani d . 1 1 . .
loop_
    _atom_site_aniso_label
    _atom_site_aniso_U_11
    _atom_site_aniso_U_22
    _atom_site_aniso_U_33
    _atom_site_aniso_U_12
    _atom_site_aniso_U_13
    _atom_site_aniso_U_23
    C1 0.0274(11) 0.0232(10) 0.0270(10) 0.0130(9) 0.0052(9) 0.0040(8)
    C2 0.0226(10) 0.0245(10) 0.0262(10) 0.0113(9) 0.0042(8) 0.0036(8)
    C3 0.0358(12) 0.0285(11) 0.0303(11) 0.0154(10) -0.0039(9) 0.0032(9)
    C4 0.0394(13) 0.0308(12) 0.0278(11) 0.0121(10) -0.0068(10) -0.0004(9)
    C5 0.0316(11) 0.0231(10) 0.0253(10) 0.0090(9) 0.0039(9) 0.0015(8)
    C6 0.0281(11) 0.0225(10) 0.0252(10) 0.0110(9) 0.0035(8) 0.0035(8)
    C7 0.0424(13) 0.0221(11) 0.0295(11) 0.0072(10) -0.0006(10) 0.0013(9)
    C8 0.085(2) 0.0331(13) 0.0338(13) 0.0273(14) 0.0130(13) 0.0042(10)
    C9 0.085(2) 0.0381(15) 0.0421(15) 0.0281(15) 0.0152(14) 0.0021(11)
    C10 0.073(2) 0.0339(15) 0.089(2) 0.0174(15) 0.0115(18) -0.0066(15)
    C11 0.0247(10) 0.0241(10) 0.0238(10) 0.0115(9) 0.0061(8) 0.0019(8)
    C12 0.0224(10) 0.0227(10) 0.0220(10) 0.0088(8) 0.0053(8) 0.0025(8)
    C13 0.0252(11) 0.0319(12) 0.0285(11) 0.0128(9) 0.0025(9) 0.0013(9)
    C14 0.0246(11) 0.0301(11) 0.0272(11) 0.0037(9) 0.0008(9) -0.0017(9)
    C15 0.0349(12) 0.0232(10) 0.0208(10) 0.0065(9) 0.0046(9) 0.0014(8)
    C16 0.0320(11) 0.0230(10) 0.0236(10) 0.0105(9) 0.0039(9) 0.0039(8)
    C17 0.0450(14) 0.0218(11) 0.0283(11) 0.0055(10) -0.0014(10) 0.0005(9)
    C18 0.077(2) 0.0301(13) 0.0324(13) 0.0203(13) 0.0135(12) 0.0027(10)
    C19 0.0670(18) 0.0298(13) 0.0418(14) 0.0143(13) 0.0186(13) -0.0012(10)
    C20 0.068(2) 0.0414(16) 0.069(2) 0.0008(15) 0.0174(17) -0.0152(14)
    N1 0.0237(9) 0.0204(8) 0.0241(8) 0.0085(7) 0.0012(7) 0.0018(7)
    N2 0.0255(9) 0.0207(8) 0.0210(8) 0.0085(7) 0.0021(7) 0.0018(6)
    O1 0.0304(8) 0.0211(7) 0.0310(8) 0.0107(6) -0.0030(6) 0.0020(6)
    O2 0.0506(10) 0.0279(8) 0.0316(8) 0.0223(8) -0.0051(7) 0.0020(6)
    O3 0.0234(7) 0.0208(7) 0.0327(8) 0.0098(6) -0.0020(6) -0.0023(6)
    O4 0.0277(8) 0.0270(8) 0.0431(9) 0.0161(7) -0.0029(7) -0.0016(7)
    O1W 0.0243(7) 0.0229(7) 0.0296(7) 0.0116(6) 0.0011(6) 0.0012(6)
    O2W 0.0281(8) 0.0241(8) 0.0546(10) 0.0112(7) -0.0004(7) -0.0025(7)
    Zn1 0.02298(14) 0.01954(13) 0.02499(14) 0.00872(10) -0.00164(9) 0.00013(9)
_geom_special_details
;
All e.s.d.'s (except the e.s.d. in the dihedral angle between two l.s. planes)
are estimated using the full covariance matrix. The cell e.s.d.'s are taken
into account individually in the estimation of e.s.d.'s in distances, angles
and torsion angles; correlations between e.s.d.'s in cell parameters are only
used when they are defined by crystal symmetry. An approximate (isotropic)
treatment of cell e.s.d.'s is used for estimating e.s.d.'s involving l.s.
planes.
;
loop_
    _geom_bond_atom_site_label_1
    _geom_bond_atom_site_label_2
    _geom_bond_site_symmetry_2
    _geom_bond_distance
    _geom_bond_publ_flag
    C1 O2 . 1.241(2) ?
    C1 O1 . 1.261(3) ?
    C1 C2 . 1.519(3) ?
    C2 N1 . 1.345(3) ?
    C2 C3 . 1.376(3) ?
    C3 C4 . 1.388(3) ?
    C3 H3 . 0.9500 ?
    C4 C5 . 1.387(3) ?
    C4 H4 . 0.9500 ?
    C5 C6 . 1.395(3) ?
    C5 C7 . 1.506(3) ?
    C6 N1 . 1.332(3) ?
    C6 H6 . 0.9500 ?
    C7 C8 . 1.511(3) ?
    C7 H7A . 0.9900 ?
    C7 H7B . 0.9900 ?
    C8 C9 . 1.525(3) ?
    C8 H8A . 0.9900 ?
    C8 H8B . 0.9900 ?
    C9 C10 . 1.474(4) ?
    C9 H9A . 0.9900 ?
    C9 H9B . 0.9900 ?
    C10 H10A . 0.9800 ?
    C10 H10B . 0.9800 ?
    C10 H10C . 0.9800 ?
    C11 O4 . 1.243(2) ?
    C11 O3 . 1.264(2) ?
    C11 C12 . 1.521(3) ?
    C12 N2 . 1.341(3) ?
    C12 C13 . 1.377(3) ?
    C13 C14 . 1.389(3) ?
    C13 H13 . 0.9500 ?
    C14 C15 . 1.391(3) ?
    C14 H14 . 0.9500 ?
    C15 C16 . 1.386(3) ?
    C15 C17 . 1.508(3) ?
    C16 N2 . 1.342(3) ?
    C16 H16 . 0.9500 ?
    C17 C18 . 1.494(3) ?
    C17 H17A . 0.9900 ?
    C17 H17B . 0.9900 ?
    C18 C19 . 1.528(3) ?
    C18 H18A . 0.9900 ?
    C18 H18B . 0.9900 ?
    C19 C20 . 1.480(4) ?
    C19 H19A . 0.9900 ?
    C19 H19B . 0.9900 ?
    C20 H20A . 0.9800 ?
    C20 H20B . 0.9800 ?
    C20 H20C . 0.9800 ?
    N1 Zn1 . 2.1007(16) ?
    N2 Zn1 . 2.0877(17) ?
    O1 Zn1 . 2.0416(14) ?
    O3 Zn1 . 2.0443(14) ?
    O1W Zn1 . 1.9825(14) ?
    O1W H1A . 0.8498 ?
    O1W H1B . 0.8440 ?
    O2W H2A . 0.8514 ?
    O2W H2B . 0.8510 ?
loop_
    _geom_angle_atom_site_label_1
    _geom_angle_atom_site_label_2
    _geom_angle_atom_site_label_3
    _geom_angle_site_symmetry_1
    _geom_angle_site_symmetry_3
    _geom_angle
    _geom_angle_publ_flag
    O2 C1 O1 . . 126.36(19) ?
    O2 C1 C2 . . 117.37(18) ?
    O1 C1 C2 . . 116.27(17) ?
    N1 C2 C3 . . 121.57(19) ?
    N1 C2 C1 . . 115.64(17) ?
    C3 C2 C1 . . 122.79(18) ?
    C2 C3 C4 . . 118.9(2) ?
    C2 C3 H3 . . 120.6 ?
    C4 C3 H3 . . 120.6 ?
    C5 C4 C3 . . 120.3(2) ?
    C5 C4 H4 . . 119.9 ?
    C3 C4 H4 . . 119.9 ?
    C4 C5 C6 . . 116.93(19) ?
    C4 C5 C7 . . 122.71(19) ?
    C6 C5 C7 . . 120.36(19) ?
    N1 C6 C5 . . 122.96(19) ?
    N1 C6 H6 . . 118.5 ?
    C5 C6 H6 . . 118.5 ?
    C5 C7 C8 . . 115.23(19) ?
    C5 C7 H7A . . 108.5 ?
    C8 C7 H7A . . 108.5 ?
    C5 C7 H7B . . 108.5 ?
    C8 C7 H7B . . 108.5 ?
    H7A C7 H7B . . 107.5 ?
    C7 C8 C9 . . 113.9(2) ?
    C7 C8 H8A . . 108.8 ?
    C9 C8 H8A . . 108.8 ?
    C7 C8 H8B . . 108.8 ?
    C9 C8 H8B . . 108.8 ?
    H8A C8 H8B . . 107.7 ?
    C10 C9 C8 . . 114.8(3) ?
    C10 C9 H9A . . 108.6 ?
    C8 C9 H9A . . 108.6 ?
    C10 C9 H9B . . 108.6 ?
    C8 C9 H9B . . 108.6 ?
    H9A C9 H9B . . 107.6 ?
    C9 C10 H10A . . 109.5 ?
    C9 C10 H10B . . 109.5 ?
    H10A C10 H10B . . 109.5 ?
    C9 C10 H10C . . 109.5 ?
    H10A C10 H10C . . 109.5 ?
    H10B C10 H10C . . 109.5 ?
    O4 C11 O3 . . 125.56(18) ?
    O4 C11 C12 . . 117.92(17) ?
    O3 C11 C12 . . 116.52(17) ?
    N2 C12 C13 . . 122.02(18) ?
    N2 C12 C11 . . 114.71(17) ?
    C13 C12 C11 . . 123.26(18) ?
    C12 C13 C14 . . 118.69(19) ?
    C12 C13 H13 . . 120.7 ?
    C14 C13 H13 . . 120.7 ?
    C13 C14 C15 . . 120.04(19) ?
    C13 C14 H14 . . 120.0 ?
    C15 C14 H14 . . 120.0 ?
    C16 C15 C14 . . 117.25(19) ?
    C16 C15 C17 . . 120.7(2) ?
    C14 C15 C17 . . 122.0(2) ?
    N2 C16 C15 . . 122.97(19) ?
    N2 C16 H16 . . 118.5 ?
    C15 C16 H16 . . 118.5 ?
    C18 C17 C15 . . 114.50(19) ?
    C18 C17 H17A . . 108.6 ?
    C15 C17 H17A . . 108.6 ?
    C18 C17 H17B . . 108.6 ?
    C15 C17 H17B . . 108.6 ?
    H17A C17 H17B . . 107.6 ?
    C17 C18 C19 . . 113.5(2) ?
    C17 C18 H18A . . 108.9 ?
    C19 C18 H18A . . 108.9 ?
    C17 C18 H18B . . 108.9 ?
    C19 C18 H18B . . 108.9 ?
    H18A C18 H18B . . 107.7 ?
    C20 C19 C18 . . 114.3(2) ?
    C20 C19 H19A . . 108.7 ?
    C18 C19 H19A . . 108.7 ?
    C20 C19 H19B . . 108.7 ?
    C18 C19 H19B . . 108.7 ?
    H19A C19 H19B . . 107.6 ?
    C19 C20 H20A . . 109.5 ?
    C19 C20 H20B . . 109.5 ?
    H20A C20 H20B . . 109.5 ?
    C19 C20 H20C . . 109.5 ?
    H20A C20 H20C . . 109.5 ?
    H20B C20 H20C . . 109.5 ?
    C6 N1 C2 . . 119.38(17) ?
    C6 N1 Zn1 . . 129.26(14) ?
    C2 N1 Zn1 . . 111.10(13) ?
    C12 N2 C16 . . 119.00(17) ?
    C12 N2 Zn1 . . 112.83(13) ?
    C16 N2 Zn1 . . 128.17(14) ?
    C1 O1 Zn1 . . 115.66(13) ?
    C11 O3 Zn1 . . 116.22(12) ?
    Zn1 O1W H1A . . 111.6 ?
    Zn1 O1W H1B . . 110.8 ?
    H1A O1W H1B . . 110.4 ?
    H2A O2W H2B . . 108.2 ?
    O1W Zn1 O1 . . 106.09(6) ?
    O1W Zn1 O3 . . 102.80(6) ?
    O1 Zn1 O3 . . 151.11(6) ?
    O1W Zn1 N2 . . 104.39(6) ?
    O1 Zn1 N2 . . 92.68(6) ?
    O3 Zn1 N2 . . 79.70(6) ?
    O1W Zn1 N1 . . 103.25(6) ?
    O1 Zn1 N1 . . 79.91(6) ?
    O3 Zn1 N1 . . 93.96(6) ?
    N2 Zn1 N1 . . 152.36(6) ?
loop_
    _geom_torsion_atom_site_label_1
    _geom_torsion_atom_site_label_2
    _geom_torsion_atom_site_label_3
    _geom_torsion_atom_site_label_4
    _geom_torsion_site_symmetry_1
    _geom_torsion_site_symmetry_2
    _geom_torsion_site_symmetry_3
    _geom_torsion_site_symmetry_4
    _geom_torsion
    _geom_torsion_publ_flag
    O2 C1 C2 N1 . . . . 178.32(18) ?
    O1 C1 C2 N1 . . . . -2.8(3) ?
    O2 C1 C2 C3 . . . . -2.0(3) ?
    O1 C1 C2 C3 . . . . 176.9(2) ?
    N1 C2 C3 C4 . . . . -0.3(3) ?
    C1 C2 C3 C4 . . . . -179.9(2) ?
    C2 C3 C4 C5 . . . . 0.8(3) ?
    C3 C4 C5 C6 . . . . -0.5(3) ?
    C3 C4 C5 C7 . . . . 179.7(2) ?
    C4 C5 C6 N1 . . . . -0.3(3) ?
    C7 C5 C6 N1 . . . . 179.44(19) ?
    C4 C5 C7 C8 . . . . -45.1(3) ?
    C6 C5 C7 C8 . . . . 135.1(2) ?
    C5 C7 C8 C9 . . . . -164.3(2) ?
    C7 C8 C9 C10 . . . . -59.7(4) ?
    O4 C11 C12 N2 . . . . -178.46(18) ?
    O3 C11 C12 N2 . . . . 0.9(3) ?
    O4 C11 C12 C13 . . . . 0.4(3) ?
    O3 C11 C12 C13 . . . . 179.76(19) ?
    N2 C12 C13 C14 . . . . 1.1(3) ?
    C11 C12 C13 C14 . . . . -177.59(18) ?
    C12 C13 C14 C15 . . . . -0.1(3) ?
    C13 C14 C15 C16 . . . . -1.0(3) ?
    C13 C14 C15 C17 . . . . 177.75(19) ?
    C14 C15 C16 N2 . . . . 1.1(3) ?
    C17 C15 C16 N2 . . . . -177.61(19) ?
    C16 C15 C17 C18 . . . . -112.4(3) ?
    C14 C15 C17 C18 . . . . 68.9(3) ?
    C15 C17 C18 C19 . . . . 175.5(2) ?
    C17 C18 C19 C20 . . . . 63.4(4) ?
    C5 C6 N1 C2 . . . . 0.9(3) ?
    C5 C6 N1 Zn1 . . . . -172.66(15) ?
    C3 C2 N1 C6 . . . . -0.6(3) ?
    C1 C2 N1 C6 . . . . 179.13(17) ?
    C3 C2 N1 Zn1 . . . . 174.08(16) ?
    C1 C2 N1 Zn1 . . . . -6.2(2) ?
    C13 C12 N2 C16 . . . . -1.0(3) ?
    C11 C12 N2 C16 . . . . 177.81(17) ?
    C13 C12 N2 Zn1 . . . . 179.31(15) ?
    C11 C12 N2 Zn1 . . . . -1.9(2) ?
    C15 C16 N2 C12 . . . . -0.2(3) ?
    C15 C16 N2 Zn1 . . . . 179.46(15) ?
    O2 C1 O1 Zn1 . . . . -170.40(17) ?
    C2 C1 O1 Zn1 . . . . 10.8(2) ?
    O4 C11 O3 Zn1 . . . . 179.89(16) ?
    C12 C11 O3 Zn1 . . . . 0.5(2) ?
    C1 O1 Zn1 O1W . . . . 89.95(15) ?
    C1 O1 Zn1 O3 . . . . -90.86(18) ?
    C1 O1 Zn1 N2 . . . . -164.24(14) ?
    C1 O1 Zn1 N1 . . . . -11.06(14) ?
    C11 O3 Zn1 O1W . . . . 101.39(14) ?
    C11 O3 Zn1 O1 . . . . -77.81(18) ?
    C11 O3 Zn1 N2 . . . . -1.18(14) ?
    C11 O3 Zn1 N1 . . . . -154.05(14) ?
    C12 N2 Zn1 O1W . . . . -99.05(13) ?
    C16 N2 Zn1 O1W . . . . 81.32(17) ?
    C12 N2 Zn1 O1 . . . . 153.59(13) ?
    C16 N2 Zn1 O1 . . . . -26.04(17) ?
    C12 N2 Zn1 O3 . . . . 1.66(13) ?
    C16 N2 Zn1 O3 . . . . -177.97(17) ?
    C12 N2 Zn1 N1 . . . . 80.37(19) ?
    C16 N2 Zn1 N1 . . . . -99.3(2) ?
    C6 N1 Zn1 O1W . . . . 78.55(18) ?
    C2 N1 Zn1 O1W . . . . -95.41(14) ?
    C6 N1 Zn1 O1 . . . . -177.13(18) ?
    C2 N1 Zn1 O1 . . . . 8.90(13) ?
    C6 N1 Zn1 O3 . . . . -25.60(18) ?
    C2 N1 Zn1 O3 . . . . 160.44(13) ?
    C6 N1 Zn1 N2 . . . . -100.9(2) ?
    C2 N1 Zn1 N2 . . . . 85.17(19) ?
loop_
    _geom_hbond_atom_site_label_D
    _geom_hbond_atom_site_label_H
    _geom_hbond_atom_site_label_A
    _geom_hbond_site_symmetry_A
    _geom_hbond_distance_DH
    _geom_hbond_distance_HA
    _geom_hbond_distance_DA
    _geom_hbond_angle_DHA
    O2W H2B O4 . 0.85 1.94 2.780(2) 172
    O2W H2A O4 2_665 0.85 2.02 2.849(2) 165
    O1W H1B O2W 2_765 0.84 1.80 2.638(2) 175
    O1W H1A O2 2_755 0.85 1.79 2.636(2) 174
data_global
_journal_date_recd_electronic     2011-05-26
_journal_date_accepted     2011-06-05
_journal_name_full     'Acta Crystallographica, Section E'
_journal_year     2011
_journal_volume     67
_journal_issue      7
_journal_page_first     m908
_journal_page_last     m908
_journal_paper_category     QM
_journal_coeditor_code     HG5046
_publ_contact_author_name     'Yun Wang'
_publ_contact_author_address
;
Guangdong Institute for Drug Control
Guangzhou 510180
P. R. China
;
_publ_contact_author_email     yywentao@yahoo.com.cn
_publ_contact_author_Phone     86-20-81340993
_publ_section_title
;
Aquabis(5-butylpyridine-2-carboxylato)zinc monohydrate
;
loop_
    _publ_author_name
    _publ_author_address
    'Yi-Wen Tao'
;
School of Basic Science
Guangzhou Medical College
Guangzhou 510182
People's Republic of China
;
    'Yun Wang'
;
Guangdong Institute for Drug Control
Guangzhou 510180
People's Republic of China
;
