# Supplementary material for: Aqua­bis­(5-butyl­pyridine-2-carboxyl­ato)zinc monohydrate
Source: Acta Crystallogr Sect E Struct Rep Online. 2011 Jun 11;67(Pt 7):m908. doi: 10.1107/S1600536811021623 (PMC3151896; doi:10.1107/S1600536811021623)
Supplement: Supplementary file 2 [file e-67-0m908-Isup2.hkl]

# 
# h,k,l, Fc-squared, Fo-squared, sigma(Fo-squared) and status flag 
# 
data_I
_shelx_title ' 12141m in P-1' 
_shelx_refln_list_code          4 
_shelx_F_calc_maximum      176.42 
_exptl_crystal_F_000       480.00 
_reflns_d_resolution_high  0.8255 
 
loop_ 
 _symmetry_equiv_pos_as_xyz 
 'x, y, z' 
 '-x, -y, -z' 
 
_cell_length_a     9.6949 
_cell_length_b    10.0054 
_cell_length_c    11.9249 
_cell_angle_alpha  97.799 
_cell_angle_beta   91.533 
_cell_angle_gamma 113.464 
 
_shelx_F_squared_multiplier     1.000 
 
loop_ 
 _refln_index_h 
 _refln_index_k 
 _refln_index_l 
 _refln_F_squared_calc 
 _refln_F_squared_meas 
 _refln_F_squared_sigma 
 _refln_observed_status 
   1   0   0     2182.29     2336.54     33.39 o 
   2   0   0     1483.02     1596.96     19.09 o 
   3   0   0      197.11      194.59      5.10 o 
   4   0   0     1381.66     1440.45     17.92 o 
   5   0   0       36.15       49.66      1.91 o 
   6   0   0      420.14      447.23     10.09 o 
   7   0   0     2078.70     2197.57     35.49 o 
   8   0   0      572.48      572.76     13.38 o 
   9   0   0      282.05      297.11      9.77 o 
  10   0   0       37.04       38.79      5.89 o 
 -11   1   0        3.16        3.72      5.40 o 
 -10   1   0      142.74      149.33      7.65 o 
  -9   1   0       94.01      102.40      8.10 o 
  -8   1   0      107.61      105.64      5.64 o 
  -7   1   0      453.67      457.69     10.83 o 
  -6   1   0     1837.47     1771.97     28.48 o 
  -5   1   0      354.11      334.28      7.60 o 
  -4   1   0      462.06      523.10      9.73 o 
  -3   1   0      886.06      886.05     14.08 o 
  -2   1   0      686.57      619.60     12.43 o 
  -1   1   0     2761.91     2783.43     39.88 o 
   0   1   0      556.25      581.83     12.09 o 
   1   1   0     5702.26     6189.04    192.85 o 
   2   1   0     2638.45     2825.44     36.76 o 
   3   1   0     2761.59     3058.57     36.14 o 
   4   1   0     4055.28     4384.93     51.30 o 
   5   1   0     1432.38     1407.64     23.57 o 
   6   1   0      495.00      511.43     11.29 o 
   7   1   0       97.44       88.57      5.06 o 
   8   1   0       51.00       50.62     13.94 o 
   9   1   0      231.93      263.47      9.46 o 
  10   1   0      199.43      202.38     16.23 o 
 -11   2   0        3.72        2.81      5.09 o 
 -10   2   0        5.06        0.06      7.57 o 
  -9   2   0       48.77       40.47      7.88 o 
  -8   2   0     1474.72     1474.59     25.86 o 
  -7   2   0       45.60       43.75     12.12 o 
  -6   2   0      248.04      212.33      6.23 o 
  -5   2   0     2100.63     2056.67     31.52 o 
  -4   2   0        7.72       19.09      1.37 o 
  -3   2   0      917.43      944.60     11.93 o 
  -2   2   0     1445.88     1463.45     42.96 o 
  -1   2   0     7224.46     7481.25     85.42 o 
   0   2   0     1211.37     1215.20     14.65 o 
   2   2   0     2343.84     2351.34     34.49 o 
   3   2   0     2170.38     2199.67     27.71 o 
   4   2   0      513.06      487.26      7.89 o 
   5   2   0      324.93      329.58      6.21 o 
   6   2   0      649.71      631.60     13.36 o 
   7   2   0      396.57      379.91     10.29 o 
   8   2   0       42.34       40.29      6.30 o 
   9   2   0        1.19        1.98      6.54 o 
 -11   3   0      224.61      234.67      9.50 o 
 -10   3   0       28.33       12.00      4.47 o 
  -9   3   0      370.18      345.14     10.06 o 
  -8   3   0      604.45      577.24     12.91 o 
  -7   3   0      320.32      260.70      7.36 o 
  -6   3   0      709.14      647.80      9.45 o 
  -5   3   0      383.93      412.25      6.57 o 
  -4   3   0     1512.37     1520.55     18.85 o 
  -3   3   0     1128.27     1112.63     26.64 o 
  -2   3   0       19.07        9.76      1.05 o 
  -1   3   0       19.54       25.80      1.29 o 
   0   3   0     1345.94     1611.70     19.52 o 
   1   3   0     2288.00     2211.84     85.91 o 
   2   3   0      138.10      126.95     15.70 o 
   3   3   0     1552.11     1591.65     45.31 o 
   4   3   0     1821.31     1899.00     30.31 o 
   5   3   0     1134.70     1185.40     20.16 o 
   6   3   0       21.55       17.03      3.84 o 
   7   3   0        3.84        4.61      3.78 o 
   8   3   0      183.47      200.60      8.32 o 
   9   3   0        6.02       11.73      5.36 o 
 -11   4   0       26.04       15.52      5.47 o 
 -10   4   0        5.91        0.82      3.97 o 
  -9   4   0      442.01      431.45     11.31 o 
  -8   4   0      282.18      255.59     10.74 o 
  -7   4   0      376.95      415.67      9.70 o 
  -6   4   0      597.70      532.68      8.42 o 
  -5   4   0     2018.25     2018.73     24.96 o 
  -4   4   0       41.77       40.54      2.55 o 
  -3   4   0      227.16      232.40      4.32 o 
  -2   4   0     2301.91     2394.79     28.56 o 
  -1   4   0     7520.42     8426.96     96.20 o 
   0   4   0      201.60      213.49      4.05 o 
   1   4   0     2338.01     2765.92     62.22 o 
   2   4   0      582.34      476.64     58.67 o 
   4   4   0       29.94       14.41      2.49 o 
   5   4   0      261.13      269.28      7.58 o 
   6   4   0     2195.00     2242.60     36.80 o 
   7   4   0      211.70      220.16      9.88 o 
   8   4   0        9.80       10.19      5.17 o 
 -11   5   0      248.42      242.65      9.39 o 
 -10   5   0        4.60        0.07      3.98 o 
  -9   5   0      276.80      272.86      8.63 o 
  -8   5   0      790.34      763.52     19.21 o 
  -7   5   0     1277.35     1231.65     21.19 o 
  -6   5   0      740.34      720.35     10.78 o 
  -5   5   0        2.07       -0.85      1.37 o 
  -4   5   0     2007.59     2125.40     26.23 o 
  -3   5   0       37.90       27.41      1.98 o 
  -2   5   0       58.07       59.39      2.62 o 
  -1   5   0       88.87       50.43      3.81 o 
   0   5   0      452.05      409.43     15.18 o 
   1   5   0      403.16      404.06      7.49 o 
   2   5   0      278.74      241.16      6.78 o 
   3   5   0     1367.84     1337.95     42.58 o 
   4   5   0       14.32        5.93      4.59 o 
   5   5   0     2047.44     2102.57     49.79 o 
   6   5   0       16.07        5.57      7.50 o 
   7   5   0       43.99       52.95      9.11 o 
 -11   6   0       94.36       88.96      6.44 o 
 -10   6   0      333.63      302.76      9.65 o 
  -9   6   0       32.41       29.60      4.35 o 
  -8   6   0       96.02       94.69      5.55 o 
  -7   6   0      788.93      833.27     16.56 o 
  -6   6   0      662.14      659.77     12.89 o 
  -5   6   0       80.19       93.13      4.19 o 
  -4   6   0      309.42      304.53      5.85 o 
  -3   6   0     1729.42     1753.66     22.29 o 
  -2   6   0     2409.60     2377.31     29.21 o 
  -1   6   0      279.83      274.80      5.32 o 
   0   6   0      329.03      304.26      5.88 o 
   1   6   0      657.93      639.27     10.20 o 
   2   6   0      841.77      845.87     12.94 o 
   3   6   0       25.39        7.00      7.33 o 
   4   6   0        5.27       -0.42      3.49 o 
   5   6   0      627.58      437.48     15.96 o 
   6   6   0      259.74      278.80     13.42 o 
 -11   7   0       11.51        4.28      4.76 o 
 -10   7   0       91.78       98.67      6.02 o 
  -9   7   0      965.96      948.42     18.56 o 
  -8   7   0       44.41       41.54      4.19 o 
  -7   7   0       73.96       78.15      4.63 o 
  -6   7   0      140.40      151.82      4.50 o 
  -5   7   0      869.77      883.22     13.09 o 
  -4   7   0        9.72        7.91      2.95 o 
  -3   7   0       19.89       22.00      3.34 o 
  -2   7   0      429.36      432.18      8.77 o 
  -1   7   0      625.76      629.90      9.96 o 
   0   7   0     1074.25     1085.83     15.48 o 
   1   7   0        0.04       -0.89      2.11 o 
   2   7   0      524.36      542.00      9.85 o 
   3   7   0      348.99      378.65      8.17 o 
   4   7   0      111.03       48.38      8.01 o 
 -11   8   0       58.17       66.59      7.35 o 
 -10   8   0      436.99      429.44     15.22 o 
  -9   8   0       21.47        9.21      4.16 o 
  -8   8   0      335.01      331.54     13.71 o 
  -7   8   0      332.98      339.52      7.33 o 
  -6   8   0      666.80      681.98     11.16 o 
  -5   8   0      678.68      690.69     11.23 o 
  -4   8   0      147.70      147.59      4.67 o 
  -3   8   0     1873.90     1875.08     30.75 o 
  -2   8   0      421.77      419.72      9.81 o 
  -1   8   0       41.18       47.10      3.93 o 
   0   8   0      455.98      415.80      9.94 o 
   1   8   0      309.77      282.92      8.10 o 
   2   8   0        7.90       -0.07      6.27 o 
   3   8   0      148.47      130.33     10.55 o 
   4   8   0      594.07      593.97     20.61 o 
 -10   9   0      243.82      242.54     13.08 o 
  -9   9   0      454.24      459.19     17.22 o 
  -8   9   0      617.86      657.42     20.55 o 
  -7   9   0      853.65      785.48     16.23 o 
  -6   9   0      277.27      280.03     13.05 o 
  -5   9   0       64.12       54.99      4.57 o 
  -4   9   0       96.98       91.75      5.38 o 
  -3   9   0       58.33       71.88      4.81 o 
  -2   9   0      838.41      812.17     16.21 o 
  -1   9   0      656.02      647.77     22.67 o 
   0   9   0      369.38      329.89     15.61 o 
   1   9   0       70.76       72.70      9.93 o 
   2   9   0      210.13      218.54     13.39 o 
  -9  10   0       26.95       24.11      6.78 o 
  -8  10   0      517.74      572.64     19.11 o 
  -7  10   0      209.18      230.97      8.33 o 
  -6  10   0       17.73       24.67      9.49 o 
  -5  10   0      105.22       98.13     11.52 o 
  -4  10   0      445.86      467.68     13.22 o 
  -3  10   0      221.57      223.36     13.32 o 
  -2  10   0        7.33        4.49      6.92 o 
  -1  10   0      130.31      161.28     11.81 o 
   0  10   0       49.12       49.75      9.76 o 
   1  10   0       47.46       37.77      9.55 o 
  -8  11   0        2.62        1.61      5.38 o 
  -7  11   0      231.74      237.29      8.87 o 
  -6  11   0      353.19      373.12     11.17 o 
  -5  11   0      224.57      223.43     14.01 o 
  -4  11   0       35.09       35.34      8.90 o 
  -3  11   0      306.48      350.51     17.40 o 
  -2  11   0      168.94      134.95     12.29 o 
  -1  11   0       40.07       23.90      9.45 o 
  -5  12   0      452.32      515.18     21.95 o 
   4 -12   1      561.43      618.49     25.24 o 
   5 -12   1      117.29      106.19     13.05 o 
   6 -12   1       92.41      119.27     13.97 o 
   0 -11   1      105.40      120.09     12.57 o 
   1 -11   1      204.85      240.28     15.44 o 
   2 -11   1      343.84      375.20     18.39 o 
   3 -11   1      275.31      256.79     15.37 o 
   4 -11   1       95.10       95.71     10.65 o 
   5 -11   1      125.53      133.76      8.85 o 
   6 -11   1      179.13      163.70      7.55 o 
   7 -11   1      115.29      116.66      6.84 o 
   8 -11   1        0.34       -0.24      5.34 o 
  -2 -10   1       28.64       35.44      9.79 o 
  -1 -10   1      298.75      301.03     16.09 o 
   0 -10   1       57.71       58.73      9.59 o 
   1 -10   1      105.46      102.80     11.88 o 
   2 -10   1        1.45       -0.30      3.24 o 
   3 -10   1      213.09      221.19      7.93 o 
   4 -10   1      791.25      809.07     17.25 o 
   5 -10   1      187.98      184.86     16.61 o 
   6 -10   1       42.22       40.88      5.28 o 
   7 -10   1      321.62      316.99     18.95 o 
   8 -10   1      574.01      556.17     18.63 o 
   9 -10   1       29.50       29.28      7.16 o 
  -3  -9   1       38.02       20.92      8.53 o 
  -2  -9   1      185.50      189.64     12.84 o 
  -1  -9   1       44.41       54.17      8.94 o 
   0  -9   1       10.26       14.12      3.56 o 
   1  -9   1      351.24      353.61      9.41 o 
   2  -9   1      344.17      388.78      9.92 o 
   3  -9   1       48.66       50.53      4.41 o 
   4  -9   1      124.98      115.26      5.82 o 
   5  -9   1       77.73       86.80      5.40 o 
   6  -9   1      469.88      468.67     11.82 o 
   7  -9   1        5.25        5.97      3.48 o 
   8  -9   1       71.37       75.03      7.02 o 
   9  -9   1      220.85      221.10     11.71 o 
  10  -9   1      165.25      164.67     10.82 o 
  -4  -8   1      572.86      660.40     23.15 o 
  -3  -8   1       66.25       67.73      9.14 o 
  -2  -8   1      174.74      172.25     12.21 o 
  -1  -8   1      347.18      316.66      8.87 o 
   0  -8   1      549.20      526.44     11.75 o 
   1  -8   1      128.86      130.42      5.33 o 
   2  -8   1      269.58      289.31      7.93 o 
   3  -8   1      324.16      358.45      9.54 o 
   4  -8   1       14.28       10.55      4.40 o 
   5  -8   1        8.13        4.35      3.05 o 
   6  -8   1     1059.11     1078.04     19.92 o 
   7  -8   1      397.31      378.74      9.92 o 
   8  -8   1      361.52      364.24     14.04 o 
   9  -8   1        8.76        4.97      5.31 o 
  10  -8   1      284.36      276.58     13.73 o 
  11  -8   1        2.26        2.40      6.88 o 
  -4  -7   1      195.97      194.62      7.34 o 
  -3  -7   1      282.50      261.85      8.23 o 
  -2  -7   1     1184.31     1179.68     21.31 o 
  -1  -7   1     1205.69     1258.40     17.72 o 
   0  -7   1     1183.34     1175.00     18.35 o 
   1  -7   1     1359.89     1415.17     18.89 o 
   2  -7   1      998.19      947.64     13.33 o 
   3  -7   1        8.11        8.50      1.84 o 
   4  -7   1      476.33      491.31      8.33 o 
   5  -7   1      910.49      862.48     12.74 o 
   6  -7   1      534.27      528.27      9.02 o 
   7  -7   1      458.04      440.31      8.21 o 
   8  -7   1      166.55      184.02      9.79 o 
   9  -7   1     1095.19     1048.87     19.91 o 
  10  -7   1       75.51       79.04      7.74 o 
  11  -7   1       16.52       17.07      5.03 o 
  -7  -6   1        0.87       13.39      7.77 o 
  -6  -6   1      237.08      247.86      9.20 o 
  -5  -6   1      504.48      537.46     12.89 o 
  -4  -6   1       67.81       52.49      7.60 o 
  -3  -6   1       41.77       26.15      3.80 o 
  -2  -6   1      793.02      781.16     12.11 o 
  -1  -6   1      685.79      691.25     10.78 o 
   0  -6   1      956.08      904.62     12.84 o 
   1  -6   1      414.82      412.61      6.91 o 
   2  -6   1     2303.93     2370.14     28.98 o 
   3  -6   1     5017.67     5314.83     62.12 o 
   4  -6   1      192.26      169.41      4.13 o 
   5  -6   1       71.10       73.37      5.64 o 
   6  -6   1      592.79      554.42     10.47 o 
   7  -6   1      619.16      624.38     18.49 o 
   8  -6   1        6.57        4.78      2.84 o 
   9  -6   1      149.26      147.51      6.49 o 
  10  -6   1      553.20      561.45     13.78 o 
  11  -6   1      180.56      182.75     11.51 o 
  -7  -5   1      166.29      179.39      8.05 o 
  -6  -5   1       36.84       35.18     13.58 o 
  -5  -5   1      615.52      646.79     14.09 o 
  -4  -5   1       21.92        8.68      3.42 o 
  -3  -5   1     2016.49     2097.28     29.06 o 
  -2  -5   1      523.76      528.88      8.88 o 
  -1  -5   1     1348.11     1397.74     18.36 o 
   0  -5   1      547.62      459.62      7.27 o 
   1  -5   1     5751.94     6261.75     92.37 o 
   2  -5   1        2.45       -0.43      1.04 o 
   3  -5   1      874.31      833.04     11.42 o 
   4  -5   1     5413.98     5579.22     64.90 o 
   5  -5   1      238.40      214.05      4.55 o 
   6  -5   1       20.32       16.71      4.47 o 
   7  -5   1      399.99      417.83      9.61 o 
   8  -5   1      283.69      288.29      8.26 o 
   9  -5   1      155.35      167.51      6.84 o 
  10  -5   1        7.24        0.61      3.90 o 
  11  -5   1      418.81      474.19     13.29 o 
  -8  -4   1      125.05      107.16      6.90 o 
  -7  -4   1      282.75      313.82      9.87 o 
  -6  -4   1      735.94      810.08     16.76 o 
  -5  -4   1      650.24      648.15     13.66 o 
  -4  -4   1        1.29        0.00      3.68 o 
  -3  -4   1       49.37       45.56      3.34 o 
  -2  -4   1       83.49       74.19      4.89 o 
  -1  -4   1     2254.89     2597.61     57.22 o 
   0  -4   1       85.98      104.81      4.38 o 
   1  -4   1     2518.69     2768.08     36.55 o 
   2  -4   1     6315.06     6622.91     75.97 o 
   3  -4   1      832.95      817.00     18.74 o 
   4  -4   1     2071.57     2221.66     26.97 o 
   5  -4   1     1981.37     2043.38     31.02 o 
   6  -4   1     1193.97     1185.97     15.92 o 
   7  -4   1      155.25      173.19      6.00 o 
   8  -4   1      949.83      924.43     17.73 o 
   9  -4   1      222.00      210.40      7.67 o 
  10  -4   1       12.34        8.99      4.45 o 
  11  -4   1        0.63       -0.93      4.68 o 
  -9  -3   1      100.52      103.91      7.17 o 
  -8  -3   1      151.81      159.20      7.51 o 
  -7  -3   1       34.13       36.87      7.89 o 
  -6  -3   1      150.92      150.30      6.29 o 
  -5  -3   1     1026.66     1024.68     15.29 o 
  -4  -3   1     1339.85     1327.51     17.83 o 
  -3  -3   1      770.18      805.66     11.65 o 
  -2  -3   1      558.42      613.79     11.01 o 
  -1  -3   1      917.81      910.72     12.02 o 
   0  -3   1      122.02      136.70      2.73 o 
   1  -3   1       44.92       42.31      1.44 o 
   2  -3   1      303.31      257.99     10.41 o 
   3  -3   1     2514.67     2676.72     31.62 o 
   4  -3   1     1074.50     1044.59     16.55 o 
   5  -3   1      163.68      203.53      4.17 o 
   6  -3   1      711.71      712.87     12.86 o 
   7  -3   1     1153.98     1179.89     20.77 o 
   8  -3   1      473.35      472.84     11.39 o 
   9  -3   1      149.41      150.93      8.18 o 
  10  -3   1       87.40       78.34      6.76 o 
  11  -3   1      376.88      405.54     12.62 o 
  -9  -2   1        8.63        8.22      5.44 o 
  -8  -2   1        1.83       -1.91      3.62 o 
  -7  -2   1      323.25      296.67      8.92 o 
  -6  -2   1      896.51      891.40     24.04 o 
  -5  -2   1      240.69      251.46      5.21 o 
  -4  -2   1     1741.54     1738.83     22.01 o 
  -3  -2   1      429.96      415.37      9.29 o 
  -2  -2   1      136.61      154.31      4.04 o 
  -1  -2   1       11.17       11.67      1.12 o 
   0  -2   1     1873.80     1975.74     23.35 o 
   1  -2   1     1171.57     1221.12     33.78 o 
   2  -2   1     2012.06     1957.62     23.11 o 
   3  -2   1       44.64       26.71      2.61 o 
   4  -2   1     1025.40     1094.05     13.96 o 
   5  -2   1      956.60      935.13     14.96 o 
   6  -2   1      153.74      175.86      3.85 o 
   7  -2   1      793.49      796.79     22.31 o 
   8  -2   1      600.65      579.13     18.29 o 
   9  -2   1      374.47      348.30     10.26 o 
  10  -2   1       34.43       33.51      6.45 o 
  11  -2   1        1.47       -4.72      4.84 o 
 -10  -1   1      235.62      233.83      9.62 o 
  -9  -1   1      242.60      266.32      9.53 o 
  -8  -1   1      170.60      166.26      7.08 o 
  -7  -1   1      141.96      125.87      5.75 o 
  -6  -1   1      245.49      222.11      6.87 o 
  -5  -1   1      617.24      622.09      9.26 o 
  -4  -1   1     1666.51     1666.89     20.82 o 
  -3  -1   1       22.22       13.28      2.71 o 
  -2  -1   1     1683.10     1728.82     20.75 o 
  -1  -1   1     2797.84     3102.82     35.97 o 
   0  -1   1     3097.72     3153.82     44.75 o 
   1  -1   1      803.97      725.76      8.89 o 
   2  -1   1     5914.50     5846.96     66.84 o 
   3  -1   1     1542.43     1587.27     19.14 o 
   4  -1   1      395.17      408.90      6.13 o 
   5  -1   1       82.75       59.10      2.76 o 
   6  -1   1      927.44      903.61     16.47 o 
   7  -1   1     1084.76     1128.21     20.40 o 
   8  -1   1      452.70      443.93     11.28 o 
   9  -1   1      164.74      164.80      7.45 o 
  10  -1   1      220.98      230.47      9.16 o 
  11  -1   1       16.25        9.70      5.64 o 
 -10   0   1       23.70       23.08      5.42 o 
  -9   0   1      371.20      339.30     10.40 o 
  -8   0   1      808.63      834.54     17.23 o 
  -7   0   1     1077.34      983.76     18.60 o 
  -6   0   1      154.90      161.79      5.78 o 
  -5   0   1     1428.00     1456.78     23.58 o 
  -4   0   1      194.04      166.43      4.73 o 
  -3   0   1      133.14      137.27      6.97 o 
  -2   0   1     5590.72     5946.60     83.45 o 
  -1   0   1     1587.20     1595.37     20.52 o 
   0   0   1    13282.07    12289.10   1121.24 o 
   1   0   1        4.20        3.70      0.64 o 
   2   0   1       11.63        7.97      1.25 o 
   3   0   1      407.19      427.11      6.22 o 
   4   0   1     1492.07     1461.83     22.14 o 
   5   0   1        4.16        3.43      1.25 o 
   6   0   1        8.21       16.91      4.01 o 
   7   0   1      270.68      279.30      8.42 o 
   8   0   1      465.68      467.22     11.85 o 
   9   0   1      316.94      327.46     18.54 o 
  10   0   1       27.73       28.30      8.87 o 
 -11   1   1       12.31       17.45      9.19 o 
 -10   1   1      525.83      550.50     14.39 o 
  -9   1   1      325.60      299.88     10.24 o 
  -8   1   1       32.91       28.35      5.24 o 
  -7   1   1      875.34      882.71     16.98 o 
  -6   1   1      985.01      962.43     17.30 o 
  -5   1   1      638.60      609.97     11.61 o 
  -4   1   1       66.41       76.58      3.15 o 
  -3   1   1     5402.33     5810.82     81.89 o 
  -2   1   1     7787.99     8129.68     93.32 o 
  -1   1   1     2371.82     2597.54     39.43 o 
   0   1   1      389.79      403.17      6.55 o 
   1   1   1     2566.53     2598.35     30.30 o 
   2   1   1     2341.01     2536.90     29.94 o 
   3   1   1      340.47      369.30      7.11 o 
   4   1   1     3439.48     3718.28     46.01 o 
   5   1   1      557.03      523.45     11.18 o 
   6   1   1     1474.31     1424.62     24.24 o 
   7   1   1      254.05      263.22      8.13 o 
   8   1   1       19.78       21.85      6.71 o 
   9   1   1      521.48      525.71     13.87 o 
  10   1   1      180.48      202.08     14.07 o 
 -11   2   1       66.88       74.25      6.70 o 
 -10   2   1       21.76       26.78      5.12 o 
  -9   2   1        2.93        2.48      4.25 o 
  -8   2   1     1009.21     1040.06     19.81 o 
  -7   2   1       28.43       23.04      3.34 o 
  -6   2   1     1215.94     1170.25     20.02 o 
  -5   2   1     1516.24     1570.16     24.83 o 
  -4   2   1      324.68      284.37      6.29 o 
  -3   2   1      273.02      248.15      4.27 o 
  -2   2   1        6.85        9.45      1.45 o 
  -1   2   1      777.16      773.20     14.24 o 
   0   2   1     5536.20     5979.71     68.49 o 
   1   2   1        1.96       -0.25      0.76 o 
   2   2   1      615.18      597.25      8.46 o 
   3   2   1     1634.48     1685.99     21.14 o 
   4   2   1      720.12      663.25     18.82 o 
   5   2   1      290.27      264.32      5.62 o 
   6   2   1     1037.54     1017.76     18.91 o 
   7   2   1      326.07      307.40      9.08 o 
   8   2   1      317.07      329.88     10.18 o 
   9   2   1        0.08       -2.22      4.80 o 
 -11   3   1      100.62       94.26      6.94 o 
 -10   3   1        8.76        3.71      4.40 o 
  -9   3   1      366.65      365.78     10.35 o 
  -8   3   1      599.52      606.81     13.37 o 
  -7   3   1      679.60      721.20     14.34 o 
  -6   3   1     1275.95     1192.33     25.97 o 
  -5   3   1      933.37     1005.77     13.37 o 
  -4   3   1     1167.67     1248.00     15.85 o 
  -3   3   1      757.01      691.27      9.31 o 
  -2   3   1       26.46       27.58      1.39 o 
   0   3   1      576.57      516.41     30.74 o 
   1   3   1     1980.31     1958.48     23.87 o 
   2   3   1      379.98      367.48      6.25 o 
   3   3   1      114.05      122.42      3.54 o 
   4   3   1      720.35      708.71     13.32 o 
   5   3   1      788.10      773.90     14.72 o 
   6   3   1       13.21       11.75      4.97 o 
   7   3   1        8.95        7.29      3.90 o 
   8   3   1      205.62      199.96      8.41 o 
   9   3   1       17.02       30.17      8.22 o 
 -11   4   1       67.17       89.20      6.92 o 
 -10   4   1       30.78       36.83      5.23 o 
  -9   4   1      350.65      364.49     10.31 o 
  -8   4   1      547.01      556.34     12.55 o 
  -7   4   1       78.76       78.46      4.36 o 
  -6   4   1       55.55       35.55      2.62 o 
  -5   4   1     2070.89     2096.64     25.89 o 
  -4   4   1      201.10      168.67      3.71 o 
  -3   4   1       69.16       74.11      3.08 o 
  -2   4   1     3630.67     3747.45    119.22 o 
  -1   4   1     1369.86     1451.16     22.22 o 
   0   4   1       12.10       17.84      2.60 o 
   1   4   1      641.16      746.90     10.58 o 
   2   4   1     1325.41     1331.63     17.70 o 
   3   4   1     1145.79     1120.17     15.59 o 
   4   4   1       16.76       16.43      2.79 o 
   5   4   1      205.97      193.55      5.47 o 
   7   4   1       13.34        5.26      5.63 o 
   8   4   1      129.28      114.61     10.10 o 
 -11   5   1      157.07      176.89      8.15 o 
 -10   5   1       11.63       11.16      4.12 o 
  -9   5   1      391.53      358.16      9.96 o 
  -8   5   1     1158.61     1139.18     20.74 o 
  -7   5   1     1007.24      951.05     29.36 o 
  -6   5   1     1518.19     1551.71     24.95 o 
  -5   5   1        4.71        1.26      1.53 o 
  -4   5   1     2960.34     2895.18     42.87 o 
  -3   5   1     3607.08     3519.36    240.14 o 
  -2   5   1      124.22      124.82      3.28 o 
  -1   5   1      160.85      129.45      3.19 o 
   0   5   1     1472.58     1360.47     94.18 o 
   1   5   1     1389.70     1499.21     23.89 o 
   2   5   1       98.16       86.31      4.43 o 
   3   5   1      952.89      988.30     17.70 o 
   4   5   1      472.04      484.82      9.16 o 
   5   5   1     1389.81     1410.47     20.36 o 
   7   5   1      291.92      339.17     15.31 o 
 -11   6   1       46.27       34.28      5.57 o 
 -10   6   1      274.92      281.33      9.24 o 
  -9   6   1      146.53      141.83      6.38 o 
  -8   6   1       16.65       13.23      3.27 o 
  -7   6   1      929.38      886.11     16.43 o 
  -6   6   1     1087.09     1141.29     15.96 o 
  -5   6   1     1466.52     1415.07     23.22 o 
  -4   6   1        0.27       -1.42      1.42 o 
  -3   6   1      972.29      968.61     15.02 o 
  -2   6   1     2400.31     2520.72     31.02 o 
  -1   6   1      633.77      624.03     13.00 o 
   0   6   1      453.21      469.28      7.89 o 
   1   6   1      761.93      765.99     30.34 o 
   2   6   1      706.82      690.76     11.19 o 
   3   6   1        0.88       -1.19      3.01 o 
   4   6   1        1.91        0.15      3.63 o 
   5   6   1      265.66      283.77     13.90 o 
 -11   7   1      134.41      145.23      7.43 o 
 -10   7   1      168.67      157.95      7.23 o 
  -9   7   1      348.04      318.18      9.26 o 
  -8   7   1      257.80      276.05      8.18 o 
  -7   7   1      300.47      275.41      7.75 o 
  -6   7   1       41.97       41.23      3.85 o 
  -5   7   1     1102.54     1089.51     15.45 o 
  -4   7   1      305.31      286.41      6.07 o 
  -3   7   1       13.09       11.84      2.47 o 
  -2   7   1      362.18      360.00      6.80 o 
  -1   7   1     2813.16     2858.64     36.46 o 
   0   7   1     1707.16     1729.49     22.84 o 
   1   7   1        5.09        1.47      2.19 o 
   2   7   1       62.49       62.97      7.81 o 
   3   7   1      335.83      346.18     12.65 o 
   4   7   1       57.13       70.21     15.05 o 
   5   7   1        0.04       -4.55      7.12 o 
 -11   8   1      137.64      132.44      9.78 o 
 -10   8   1      332.95      350.01     18.53 o 
  -9   8   1        3.43        3.05      3.70 o 
  -8   8   1      144.16      138.98      6.05 o 
  -7   8   1      229.44      237.21      9.64 o 
  -6   8   1       35.09       35.76      6.57 o 
  -5   8   1     1828.70     1761.21     24.09 o 
  -4   8   1       22.45       21.45      5.67 o 
  -3   8   1     1455.86     1389.92     19.31 o 
  -2   8   1      527.20      563.82     10.06 o 
  -1   8   1      100.40       93.03      3.80 o 
   0   8   1      112.01      141.83      6.49 o 
   1   8   1      252.33      243.95      8.49 o 
   2   8   1       14.90       11.30      8.30 o 
   3   8   1      128.32      125.29      9.18 o 
   4   8   1      431.31      424.99     16.78 o 
 -10   9   1      290.64      298.22     14.69 o 
  -9   9   1      870.06      837.81     25.37 o 
  -8   9   1      456.94      472.62     16.88 o 
  -7   9   1       95.05       83.69      5.50 o 
  -6   9   1      756.95      763.38     15.81 o 
  -5   9   1       55.23       57.74      4.96 o 
  -4   9   1       29.62       22.11      8.48 o 
  -3   9   1      145.55      137.79     10.00 o 
  -2   9   1     1118.40      992.32     29.59 o 
  -1   9   1      132.88      147.38     10.68 o 
   0   9   1      100.47       87.73     10.34 o 
   1   9   1      115.04       95.74     10.34 o 
   2   9   1      231.60      226.31     12.57 o 
   3   9   1      224.61      258.29     13.87 o 
  -9  10   1        2.17        2.12      5.89 o 
  -8  10   1      234.60      231.75     11.75 o 
  -7  10   1      122.74      129.73      6.54 o 
  -6  10   1       54.80       54.23      5.99 o 
  -5  10   1       62.65       72.29      9.28 o 
  -4  10   1      352.18      342.12     15.85 o 
  -3  10   1      265.19      253.16     14.04 o 
  -2  10   1        4.36       -1.10      7.02 o 
  -1  10   1        2.85       -6.99      6.99 o 
   0  10   1      114.21      120.91     11.16 o 
  -7  11   1       99.99       99.44     12.16 o 
  -6  11   1      403.47      411.56     18.25 o 
  -5  11   1      241.03      227.30     13.90 o 
  -4  11   1       61.64       70.75     10.41 o 
  -3  11   1       75.19       67.77     10.96 o 
  -2  11   1      221.26      230.25     15.31 o 
  -1  11   1       76.70       91.26     12.33 o 
   4 -12   2      185.44      152.89     13.08 o 
   5 -12   2      205.25      221.02      9.44 o 
   6 -12   2       77.52       86.54      7.59 o 
   0 -11   2       15.54        9.72     10.68 o 
   1 -11   2        1.71       -5.65      7.74 o 
   2 -11   2      307.99      299.25      9.47 o 
   3 -11   2      564.63      578.58     14.22 o 
   4 -11   2      219.73      238.70      9.15 o 
   5 -11   2       18.20       22.24      5.13 o 
   6 -11   2      232.66      236.46      9.06 o 
   7 -11   2      201.26      199.21      8.53 o 
   8 -11   2        1.76        8.59      5.86 o 
  -2 -10   2        2.68       10.07      8.83 o 
  -1 -10   2      138.20      130.70     11.71 o 
   0 -10   2       66.65       69.36      5.46 o 
   1 -10   2      170.22      153.30      6.60 o 
   2 -10   2        7.32        7.13      3.60 o 
   3 -10   2      306.34      320.31     12.02 o 
   4 -10   2      590.84      623.66     14.53 o 
   5 -10   2      278.31      280.58      9.34 o 
   6 -10   2        0.13        0.97      3.72 o 
   7 -10   2      151.50      157.21      7.36 o 
   8 -10   2      363.00      401.32     15.44 o 
   9 -10   2       15.68       23.32      6.71 o 
  -3  -9   2      199.09      200.70     13.01 o 
  -2  -9   2      436.65      427.13     11.54 o 
  -1  -9   2      150.24      159.31      6.66 o 
   0  -9   2      107.94       90.70      5.21 o 
   1  -9   2      366.73      356.48     13.89 o 
   2  -9   2       83.77       99.47      5.28 o 
   3  -9   2       98.58       97.95      9.83 o 
   4  -9   2        1.46        4.64      3.25 o 
   5  -9   2     2181.98     2137.71     35.57 o 
   6  -9   2     1445.67     1459.28     29.60 o 
   7  -9   2      142.30      145.65      6.63 o 
   8  -9   2       18.51       30.03      5.99 o 
   9  -9   2      182.00      197.17     10.99 o 
  10  -9   2       67.31       67.18      9.18 o 
  -4  -8   2      170.14      180.11      7.80 o 
  -3  -8   2       23.11       26.82      6.15 o 
  -2  -8   2      103.64       90.75      5.30 o 
  -1  -8   2      390.94      420.35     10.62 o 
   0  -8   2      677.30      695.30     14.49 o 
   1  -8   2       31.94       29.87      3.73 o 
   2  -8   2       32.30       31.90      4.26 o 
   3  -8   2      109.37      102.26      4.91 o 
   4  -8   2      226.46      224.04      7.33 o 
   5  -8   2        0.37       -2.18      3.01 o 
   6  -8   2       30.54       34.61      7.38 o 
   7  -8   2      209.72      220.46     13.10 o 
   8  -8   2      417.28      398.14     14.69 o 
   9  -8   2       15.65        7.57      5.34 o 
  10  -8   2      212.78      210.56     12.02 o 
  11  -8   2       75.39       75.16     10.38 o 
  -6  -7   2       97.23      121.87     11.51 o 
  -5  -7   2       10.22        1.61      6.44 o 
  -4  -7   2      271.97      241.05     29.83 o 
  -3  -7   2      772.61      783.58     16.16 o 
  -2  -7   2      847.36      852.94     16.86 o 
  -1  -7   2       45.39       47.38      4.11 o 
   0  -7   2      761.91      768.06     14.85 o 
   1  -7   2      640.25      633.75     12.69 o 
   2  -7   2       91.52       97.27      4.32 o 
   3  -7   2        9.90        4.35      2.33 o 
   4  -7   2      757.75      716.07     14.12 o 
   5  -7   2      221.91      222.72      6.97 o 
   6  -7   2        6.83        6.87      3.09 o 
   7  -7   2        3.44        1.21      2.08 o 
   8  -7   2       93.44       99.55      7.58 o 
   9  -7   2      450.43      428.41     16.23 o 
  10  -7   2      101.17       97.31      7.17 o 
  11  -7   2       11.28        6.25      5.15 o 
  -7  -6   2       14.18       10.79      8.42 o 
  -6  -6   2      301.07      302.40     14.93 o 
  -5  -6   2      366.09      368.91     12.48 o 
  -4  -6   2      352.93      360.94      8.08 o 
  -3  -6   2        8.62        6.68      3.18 o 
  -2  -6   2      868.88      869.27     13.21 o 
  -1  -6   2      701.78      684.20     10.60 o 
   0  -6   2       34.91       25.23      3.83 o 
   1  -6   2      123.80      123.43      3.31 o 
   2  -6   2     4558.61     4652.10    100.61 o 
   3  -6   2     1659.13     1761.44     22.12 o 
   4  -6   2      106.95       99.76      3.57 o 
   5  -6   2       38.02       27.23      3.65 o 
   6  -6   2       73.02       73.04      3.10 o 
   7  -6   2      230.21      217.25      5.29 o 
   8  -6   2       29.42       18.39      5.70 o 
   9  -6   2      216.37      206.31      8.25 o 
  10  -6   2      409.79      418.86     11.46 o 
  11  -6   2      190.44      167.24     10.31 o 
  -7  -5   2      934.78      990.37     26.42 o 
  -6  -5   2        4.95        0.74      5.53 o 
  -5  -5   2      111.62      108.99      5.72 o 
  -4  -5   2     1417.35     1412.87     19.78 o 
  -2  -5   2       18.96       11.78      4.84 o 
  -1  -5   2     1044.47     1153.76     15.57 o 
   0  -5   2     1118.90     1095.97     15.07 o 
   1  -5   2     1056.87     1069.96     13.96 o 
   2  -5   2       12.84       12.39      1.99 o 
   3  -5   2     2755.86     2908.72     34.77 o 
   4  -5   2     4189.19     4636.71     54.37 o 
   5  -5   2      739.38      743.91     10.85 o 
   6  -5   2      227.05      238.08      5.15 o 
   7  -5   2      203.23      167.27     16.39 o 
   8  -5   2      206.97      209.58      6.98 o 
   9  -5   2      202.26      194.94      7.31 o 
  10  -5   2        0.23        0.53      3.95 o 
  11  -5   2      477.27      503.12     13.73 o 
  -8  -4   2       32.55       23.74      5.38 o 
  -7  -4   2       58.33       58.23      6.69 o 
  -6  -4   2      449.64      476.74     11.83 o 
  -5  -4   2      547.03      561.66     12.44 o 
  -4  -4   2       11.85        6.80      2.20 o 
  -3  -4   2     1289.64     1252.86     17.01 o 
  -2  -4   2     1041.23     1054.34     18.06 o 
  -1  -4   2      336.18      327.10      5.70 o 
   0  -4   2       71.28       75.73      4.11 o 
   1  -4   2     3478.53     3562.90     51.59 o 
   2  -4   2     1365.38     1333.17     16.52 o 
   3  -4   2      764.40      794.31     10.68 o 
   4  -4   2      856.13     1053.43     22.24 o 
   5  -4   2      170.83      115.93      4.07 o 
   6  -4   2     1009.96      960.94     13.43 o 
   7  -4   2       23.84       15.19      2.92 o 
   8  -4   2     1040.10     1011.53     40.01 o 
   9  -4   2       91.42       97.55      5.68 o 
  10  -4   2      472.79      478.39     12.77 o 
  11  -4   2      201.07      225.15      9.30 o 
  -9  -3   2      162.73      168.98      8.35 o 
  -8  -3   2      111.27      115.56      6.67 o 
  -7  -3   2      228.71      224.17     14.30 o 
  -6  -3   2       23.75       24.82      3.92 o 
  -5  -3   2      442.55      442.39     10.51 o 
  -4  -3   2      200.21      168.21      4.41 o 
  -3  -3   2      431.47      384.88      6.67 o 
  -2  -3   2      462.84      470.92      8.87 o 
  -1  -3   2     1564.81     1576.55     24.30 o 
   0  -3   2      132.65      139.32      3.07 o 
   1  -3   2       11.58       11.33      2.79 o 
   2  -3   2      228.61      234.13      4.28 o 
   3  -3   2     8770.82     8843.28    100.86 o 
   4  -3   2     1246.17     1202.05     19.93 o 
   5  -3   2      154.66      157.46      4.09 o 
   6  -3   2      915.67      893.90     13.06 o 
   7  -3   2     1896.91     1905.77     30.86 o 
   8  -3   2       49.40       46.43      4.81 o 
   9  -3   2        0.56       -1.00      3.55 o 
  10  -3   2      436.12      452.62     12.63 o 
  11  -3   2      219.24      234.71      9.79 o 
  -9  -2   2        0.99       -4.40      4.40 o 
  -8  -2   2        1.49       -2.62      3.69 o 
  -7  -2   2      169.03      163.40      6.70 o 
  -6  -2   2      646.43      622.71     13.20 o 
  -5  -2   2      742.66      765.23     11.37 o 
  -4  -2   2      205.18      255.52      8.41 o 
  -3  -2   2     1203.77     1143.07     14.96 o 
  -2  -2   2      791.79      780.12     10.50 o 
  -1  -2   2      306.51      310.74      4.76 o 
   0  -2   2     2063.25     2170.47     41.74 o 
   1  -2   2     5270.39     5534.16    174.88 o 
   2  -2   2     1751.58     1783.68     21.21 o 
   3  -2   2      958.60      913.95     14.39 o 
   4  -2   2       33.23       10.31      1.28 o 
   5  -2   2      738.22      687.23      9.82 o 
   6  -2   2      342.99      346.64      6.17 o 
   7  -2   2     1177.51     1166.87     20.80 o 
   8  -2   2      889.12      850.44     17.11 o 
   9  -2   2      370.83      388.23     10.92 o 
  10  -2   2       34.73       32.32      5.41 o 
  11  -2   2       14.69        8.96      5.46 o 
 -10  -1   2      133.18      135.31      7.73 o 
  -9  -1   2      255.95      256.43      9.35 o 
  -8  -1   2      233.46      245.19      8.82 o 
  -7  -1   2       26.31       23.50      3.86 o 
  -6  -1   2        4.01        1.62      2.50 o 
  -5  -1   2     3403.63     3666.40     54.64 o 
  -4  -1   2     1305.25     1310.47     16.84 o 
  -3  -1   2     1335.45     1314.78     16.52 o 
  -2  -1   2     2959.45     3015.01     35.37 o 
  -1  -1   2     7849.19     8473.70    118.29 o 
   0  -1   2     2035.73     2078.24     65.47 o 
   1  -1   2       51.03       55.63      3.43 o 
   2  -1   2    10508.96    10938.31    283.71 o 
   3  -1   2     1924.77     1880.65     22.67 o 
   4  -1   2      348.15      405.38      6.35 o 
   5  -1   2      638.26      672.13      9.67 o 
   6  -1   2      683.11      682.84     10.73 o 
   7  -1   2      424.45      468.32     10.95 o 
   8  -1   2      138.32      125.36      6.14 o 
   9  -1   2      468.81      470.33     12.45 o 
  10  -1   2      160.43      175.87      8.22 o 
 -10   0   2       46.88       36.62      5.85 o 
  -9   0   2       13.49       12.24      4.35 o 
  -8   0   2       99.35       95.76      5.87 o 
  -7   0   2       63.63       55.53      4.40 o 
  -6   0   2      354.73      386.18     13.49 o 
  -5   0   2      633.02      626.68     12.11 o 
  -4   0   2     3437.36     3445.06     50.34 o 
  -3   0   2     1573.61     1604.87     19.54 o 
  -2   0   2    31123.25    32580.77    807.57 o 
  -1   0   2       61.92       60.77      1.94 o 
   0   0   2     1180.55     1189.29     17.11 o 
   1   0   2      683.34      666.08     10.35 o 
   2   0   2       11.21       11.99      0.99 o 
   3   0   2      917.12      918.04     14.64 o 
   4   0   2     2758.36     2870.35     34.37 o 
   5   0   2     2321.33     2432.95     29.93 o 
   6   0   2       62.72       59.01      4.05 o 
   7   0   2      341.64      327.10     11.64 o 
   8   0   2      444.55      467.71     11.89 o 
   9   0   2      265.15      252.88      9.12 o 
  10   0   2        6.20        3.93      5.13 o 
 -11   1   2       37.89       29.73      5.98 o 
 -10   1   2      664.33      684.10     16.45 o 
  -9   1   2      258.35      260.63      8.96 o 
  -8   1   2       15.94       13.42      3.67 o 
  -7   1   2      924.34      861.18     16.63 o 
  -6   1   2      774.29      728.39     14.01 o 
  -5   1   2       35.95       46.36      3.12 o 
  -4   1   2      399.31      436.90      8.63 o 
  -3   1   2     3290.79     3446.86     40.24 o 
  -2   1   2     5435.16     6033.25     69.03 o 
  -1   1   2     2830.19     3161.28     44.82 o 
   0   1   2      301.20      312.42      5.62 o 
   1   1   2     3252.66     3444.39     40.05 o 
   2   1   2     3657.12     3746.47     43.64 o 
   3   1   2      411.19      458.72      8.90 o 
   4   1   2     2038.06     2215.00     27.24 o 
   5   1   2      388.57      383.38      8.24 o 
   6   1   2      567.70      573.94     17.29 o 
   7   1   2      102.07       99.47      5.40 o 
   8   1   2        0.81       -1.86      3.62 o 
   9   1   2      805.58      815.82     18.28 o 
  10   1   2       91.41       97.18     10.10 o 
 -11   2   2       61.29       58.29      6.95 o 
 -10   2   2       30.79       38.75      5.70 o 
  -9   2   2       88.43       95.24      5.86 o 
  -8   2   2      504.59      506.45     12.13 o 
  -7   2   2      217.85      202.14      7.65 o 
  -6   2   2     1395.35     1399.81     23.32 o 
  -5   2   2     1223.58     1194.15     19.75 o 
  -4   2   2     1991.73     2016.98     30.40 o 
  -3   2   2      533.23      552.18      7.61 o 
  -2   2   2     2509.36     2661.65     38.14 o 
  -1   2   2     3746.05     3937.96     45.50 o 
   0   2   2     4161.51     4230.53     59.85 o 
   1   2   2       85.50       90.08      4.26 o 
   2   2   2      111.45      113.31      2.87 o 
   3   2   2     2090.70     2188.33     26.92 o 
   4   2   2      809.73      795.03     11.57 o 
   5   2   2      190.46      192.58      4.74 o 
   7   2   2      373.77      392.18     10.48 o 
   8   2   2      465.19      428.60     11.85 o 
   9   2   2       16.91       15.81      5.34 o 
 -11   3   2       21.85       36.55      6.46 o 
 -10   3   2      228.93      231.40      8.79 o 
  -9   3   2       64.23       75.22      5.32 o 
  -8   3   2      816.92      823.62     16.58 o 
  -7   3   2      947.78      911.54     17.08 o 
  -6   3   2      740.88      719.02     13.67 o 
  -5   3   2      519.65      546.82      8.10 o 
  -4   3   2      852.98      932.31     16.72 o 
  -3   3   2      365.93      354.96      5.56 o 
  -2   3   2     1127.98     1303.35     23.49 o 
  -1   3   2      682.84      695.18     11.07 o 
   0   3   2      706.22      636.88     11.06 o 
   1   3   2     7458.20     7610.54     87.32 o 
   2   3   2     1456.69     1470.79     18.77 o 
   3   3   2        1.82        0.64      1.50 o 
   4   3   2      779.37      781.28     11.81 o 
   5   3   2      203.34      212.92      5.36 o 
   6   3   2       54.86       66.63      5.31 o 
   7   3   2       85.11       91.57      5.74 o 
   8   3   2      644.54      633.42     21.71 o 
 -11   4   2        0.52       -6.22      6.22 o 
 -10   4   2       14.80       13.74      4.47 o 
  -9   4   2      492.70      468.15     18.65 o 
  -8   4   2      503.44      515.13     11.95 o 
  -7   4   2        0.52        1.41      2.56 o 
  -6   4   2      292.41      232.80      6.48 o 
  -5   4   2     2744.02     2819.70     42.03 o 
  -4   4   2      348.36      334.67      5.82 o 
  -3   4   2      184.32      219.53      4.25 o 
  -2   4   2      747.37      773.08     10.55 o 
  -1   4   2     2790.80     3523.52     41.49 o 
   0   4   2      100.48       97.73      2.62 o 
   1   4   2      666.17      633.82      9.22 o 
   2   4   2      688.66      657.78      9.95 o 
   3   4   2      603.88      595.72      9.65 o 
   4   4   2     1309.04     1311.50     20.34 o 
   5   4   2       55.07       49.52      6.76 o 
   6   4   2       74.86       62.25      8.77 o 
   8   4   2       10.91       11.75      7.23 o 
 -11   5   2      182.21      198.07      8.52 o 
 -10   5   2        1.87       -2.56      3.77 o 
  -9   5   2       55.97       60.00      5.02 o 
  -8   5   2      416.86      415.67     10.33 o 
  -7   5   2      283.48      299.42      8.10 o 
  -6   5   2      712.76      697.47     13.26 o 
  -5   5   2      213.79      230.55      4.99 o 
  -4   5   2     1674.01     1729.14     21.96 o 
  -3   5   2      593.78      558.08      8.50 o 
  -2   5   2       46.14       78.35      2.75 o 
  -1   5   2      385.94      366.24      6.17 o 
   0   5   2     1328.96     1382.55     17.98 o 
   1   5   2     1170.74     1148.67     18.63 o 
   2   5   2      473.98      455.36     10.40 o 
   3   5   2        5.02        4.28      2.30 o 
   4   5   2      145.88      152.27      6.15 o 
   5   5   2      110.02      110.58      5.72 o 
   6   5   2      113.31       97.83      9.66 o 
 -11   6   2      138.69      132.21      7.26 o 
 -10   6   2      303.23      290.62      9.52 o 
  -9   6   2      118.45      112.22      5.84 o 
  -8   6   2       12.70        6.98      3.07 o 
  -7   6   2      912.69      897.39     16.76 o 
  -6   6   2      458.37      450.46      8.09 o 
  -5   6   2     1144.78     1220.25     16.72 o 
  -4   6   2      217.79      193.17      4.62 o 
  -3   6   2      584.60      523.04      8.51 o 
  -2   6   2     1463.51     1388.11     22.65 o 
  -1   6   2     1204.64     1257.95     21.14 o 
   0   6   2       89.25       77.28      4.56 o 
   1   6   2      293.93      295.42      7.01 o 
   2   6   2      257.92      251.59      7.76 o 
   3   6   2      843.77      846.18     17.02 o 
   4   6   2      138.54      146.59      6.71 o 
   5   6   2      462.31      488.33     18.80 o 
   6   6   2      317.51      309.59     15.82 o 
 -11   7   2      259.41      248.85     17.00 o 
 -10   7   2      232.84      228.93      8.42 o 
  -9   7   2      290.56      286.25      8.94 o 
  -8   7   2      449.18      480.49     11.47 o 
  -7   7   2      235.73      246.18      7.39 o 
  -6   7   2      157.34      169.14      4.95 o 
  -5   7   2      319.63      330.40      6.75 o 
  -4   7   2      419.72      408.03      9.31 o 
  -3   7   2      130.00      116.53      4.74 o 
  -2   7   2      433.25      432.18     10.12 o 
  -1   7   2     2485.89     2576.21     58.93 o 
   0   7   2     1588.24     1567.80     39.34 o 
   1   7   2       77.77       69.72      6.71 o 
   2   7   2      107.32       95.92      7.11 o 
   3   7   2      324.24      335.42     14.18 o 
   4   7   2       36.38       38.15      5.65 o 
   5   7   2        5.41       -1.85      6.92 o 
 -10   8   2      148.56      145.28      7.22 o 
  -9   8   2       24.63       25.40      4.88 o 
  -8   8   2       22.76       16.12      4.31 o 
  -7   8   2      395.19      425.54     10.34 o 
  -6   8   2       56.47       58.70      8.39 o 
  -5   8   2        7.47        6.58      3.55 o 
  -4   8   2       41.66       34.59      4.24 o 
  -3   8   2      838.51      866.33     17.14 o 
  -2   8   2      747.63      673.98     14.54 o 
  -1   8   2       12.00        8.09      3.74 o 
   0   8   2      102.52      116.49      9.14 o 
   2   8   2      424.60      442.13     12.01 o 
   3   8   2      148.61      154.58      7.40 o 
   4   8   2      376.27      395.93     11.97 o 
 -10   9   2       44.46       45.63      6.01 o 
  -9   9   2       14.86       11.95      7.07 o 
  -8   9   2       13.87       22.52      8.48 o 
  -7   9   2      252.47      252.24      8.43 o 
  -6   9   2      648.56      685.77     11.88 o 
  -5   9   2      196.50      206.59      9.16 o 
  -4   9   2       20.65       11.04      4.04 o 
  -3   9   2        1.99       -0.47      5.82 o 
  -2   9   2      141.61      167.86     11.78 o 
  -1   9   2      211.62      255.38     13.63 o 
   1   9   2      302.94      321.23     15.31 o 
   2   9   2      166.56      166.15     10.99 o 
   3   9   2      160.60      168.13     11.81 o 
  -9  10   2       21.14       19.62      7.05 o 
  -8  10   2      190.35      193.37     10.82 o 
  -7  10   2      239.36      251.82     13.66 o 
  -6  10   2       40.97       61.98      9.59 o 
  -5  10   2      206.05      250.07     13.77 o 
  -4  10   2      306.62      301.03     15.72 o 
  -3  10   2      183.71      164.12     11.85 o 
  -2  10   2        5.27        0.89      7.40 o 
   0  10   2      134.35      146.18     11.30 o 
   1  10   2      112.02      109.20     10.38 o 
  -7  11   2       56.25       66.02     10.72 o 
  -6  11   2      253.98      253.46     14.45 o 
  -5  11   2       95.66      109.75     10.72 o 
  -4  11   2       51.02       83.76     11.27 o 
  -3  11   2      150.10      158.65     12.91 o 
  -1  11   2       92.07       97.97      9.96 o 
   4 -12   3      173.67      185.30      9.74 o 
   5 -12   3      220.41      247.24     17.82 o 
   0 -11   3      169.86      186.98      8.11 o 
   1 -11   3        9.25        5.76      4.48 o 
   2 -11   3      220.28      227.32      8.35 o 
   3 -11   3      451.90      472.48     12.56 o 
   4 -11   3       22.28       23.84      4.90 o 
   5 -11   3       16.07       16.99      8.10 o 
   6 -11   3      309.28      295.30     22.27 o 
   7 -11   3      251.54      266.45     15.56 o 
   8 -11   3       12.42        7.98      6.03 o 
  -2 -10   3        0.65        4.93      4.67 o 
  -1 -10   3       65.06       67.96      7.93 o 
   0 -10   3      169.50      173.32      7.24 o 
   1 -10   3      290.32      289.42      9.43 o 
   2 -10   3       22.71       22.73      7.72 o 
   3 -10   3      141.17      140.42      6.40 o 
   4 -10   3      747.17      740.49     16.19 o 
   5 -10   3      555.47      575.09     14.03 o 
   6 -10   3        6.82        1.63      5.65 o 
   7 -10   3      179.85      197.99      8.08 o 
   8 -10   3      173.45      171.49      9.93 o 
   9 -10   3      113.29      106.22      8.70 o 
  -3  -9   3      165.88      156.36      7.47 o 
  -2  -9   3      632.14      612.80     14.58 o 
  -1  -9   3      230.20      236.29      8.13 o 
   0  -9   3       41.58       35.72     11.98 o 
   1  -9   3      229.24      214.23      7.47 o 
   2  -9   3        4.20        3.70      3.02 o 
   3  -9   3      105.25       97.82      6.04 o 
   4  -9   3        8.55        9.06      3.63 o 
   5  -9   3     2305.78     2269.74     37.51 o 
   6  -9   3      612.22      611.16     14.03 o 
   7  -9   3      124.70      112.89      6.02 o 
   8  -9   3       78.12       69.85      7.02 o 
   9  -9   3      188.91      190.25     11.06 o 
  10  -9   3       86.45       94.61      9.11 o 
  -4  -8   3      160.78      152.00      9.35 o 
  -3  -8   3      179.91      168.85      7.29 o 
  -2  -8   3        3.75       -0.15      3.23 o 
  -1  -8   3      151.53      145.50      7.50 o 
   0  -8   3      473.66      469.62     11.18 o 
   1  -8   3      451.35      448.14     10.58 o 
   2  -8   3      821.65      806.04     15.69 o 
   3  -8   3      297.69      290.43      8.16 o 
   4  -8   3     3496.54     3423.11     52.49 o 
   5  -8   3       12.89       12.26      3.49 o 
   6  -8   3        3.77        1.90      3.17 o 
   7  -8   3      213.70      201.84      7.88 o 
   8  -8   3      647.05      607.70     19.24 o 
   9  -8   3      329.88      274.66     12.94 o 
  10  -8   3      398.26      431.46     17.36 o 
  -6  -7   3       51.79       44.65      9.52 o 
  -5  -7   3        0.31       -0.27      6.54 o 
  -4  -7   3       13.51        8.04     12.22 o 
  -3  -7   3       76.21       86.74      5.36 o 
  -2  -7   3     1167.42     1200.60     21.92 o 
  -1  -7   3      247.06      228.13      7.23 o 
   0  -7   3       15.05       16.05      4.40 o 
   1  -7   3      213.49      206.49      6.40 o 
   2  -7   3       56.94       54.71      3.60 o 
   3  -7   3        8.83        6.97      2.52 o 
   4  -7   3       36.46       33.05      3.58 o 
   5  -7   3     2010.15     1815.39     29.88 o 
   6  -7   3      274.17      273.68      7.91 o 
   7  -7   3      103.71       90.45      4.91 o 
   8  -7   3      221.64      224.39     10.82 o 
   9  -7   3      307.20      296.06     13.46 o 
  10  -7   3       36.30       44.07      8.22 o 
  11  -7   3       61.51       81.19     10.92 o 
  -7  -6   3        0.01        1.51      8.18 o 
  -6  -6   3      351.21      365.44     16.57 o 
  -5  -6   3       27.34       12.12      6.40 o 
  -4  -6   3      737.93      763.28     16.20 o 
  -3  -6   3       59.03       63.01      6.68 o 
  -2  -6   3        3.13        2.78      3.27 o 
  -1  -6   3     1326.07     1274.64     21.88 o 
   0  -6   3      756.49      716.65     13.72 o 
   1  -6   3       29.06       27.97      2.93 o 
   2  -6   3     2074.70     2082.03     32.37 o 
   3  -6   3     1873.62     1908.69     30.06 o 
   4  -6   3      106.11      103.14      4.60 o 
   5  -6   3       62.43       57.55      2.74 o 
   6  -6   3      424.84      376.16      8.63 o 
   7  -6   3      338.23      329.28      6.73 o 
   8  -6   3      139.39      136.33      6.49 o 
   9  -6   3      142.99      148.06      6.62 o 
  10  -6   3      443.61      437.80     11.85 o 
  11  -6   3      134.97      136.53      7.57 o 
  -7  -5   3      871.75      880.17     18.88 o 
  -6  -5   3      260.14      224.74      8.48 o 
  -5  -5   3       12.01        9.02      3.63 o 
  -4  -5   3      565.87      556.17      9.97 o 
  -3  -5   3     1014.71     1027.71     18.18 o 
  -2  -5   3       12.99        8.16      3.08 o 
  -1  -5   3       43.29       42.85      4.27 o 
   0  -5   3     1936.76     1971.10     37.03 o 
   1  -5   3      330.72      313.05      7.18 o 
   2  -5   3      421.62      414.48      8.53 o 
   3  -5   3     1130.72     1151.38     35.07 o 
   4  -5   3     4089.18     4123.45     68.14 o 
   5  -5   3      821.84      761.15     11.09 o 
   6  -5   3        0.08        0.84      1.68 o 
   7  -5   3      478.62      496.83     15.96 o 
   8  -5   3      330.32      336.07      9.05 o 
   9  -5   3      352.89      360.44     10.17 o 
  10  -5   3        0.07       -1.38      4.10 o 
  11  -5   3      115.04      110.26      7.08 o 
  -8  -4   3      118.07      105.61      6.85 o 
  -7  -4   3       64.87       69.36     11.28 o 
  -6  -4   3      357.32      344.16      9.82 o 
  -5  -4   3       40.21       47.26      4.29 o 
  -4  -4   3      279.73      282.06      6.18 o 
  -3  -4   3     3592.96     3679.35     44.37 o 
  -2  -4   3     1455.57     1519.09     19.69 o 
  -1  -4   3      952.80     1019.08     13.54 o 
   0  -4   3      201.86      182.33      3.93 o 
   1  -4   3     2335.55     2409.58     35.86 o 
   2  -4   3     5036.94     5226.59     74.45 o 
   3  -4   3     3197.76     3447.17     87.78 o 
   4  -4   3      112.30      102.13      3.13 o 
   5  -4   3        7.85        7.72      2.60 o 
   6  -4   3     1130.93     1132.07     19.07 o 
   7  -4   3       85.93       83.28      4.55 o 
   8  -4   3     1420.58     1409.69     27.31 o 
   9  -4   3      435.67      457.44     11.77 o 
  10  -4   3     1650.81     1628.33     29.61 o 
  11  -4   3      311.05      285.87     10.54 o 
  -9  -3   3      101.89      112.26      7.37 o 
  -8  -3   3      254.11      264.68      9.39 o 
  -7  -3   3      319.89      293.85      9.17 o 
  -6  -3   3        4.94        2.06      2.95 o 
  -5  -3   3      418.61      403.92      9.77 o 
  -4  -3   3      989.03     1008.51     14.29 o 
  -3  -3   3      196.07      192.77      5.94 o 
  -2  -3   3     2433.78     2569.42     37.98 o 
  -1  -3   3      569.33      536.88      7.77 o 
   0  -3   3        8.41        7.17      1.42 o 
   1  -3   3      123.23      129.21      4.18 o 
   2  -3   3      408.57      399.02      5.75 o 
   3  -3   3     1444.51     1425.55     17.75 o 
   4  -3   3     2162.59     2151.09     26.22 o 
   5  -3   3      113.41       83.91      7.37 o 
   6  -3   3        2.61        4.21      2.29 o 
   7  -3   3     1622.76     1692.54     28.01 o 
   8  -3   3       53.72       52.68      4.96 o 
   9  -3   3      143.59      131.20      6.56 o 
  10  -3   3       81.81       90.79      6.65 o 
  11  -3   3      252.35      265.95     10.33 o 
  -9  -2   3       19.80       12.43      4.79 o 
  -8  -2   3        2.79        5.27      4.26 o 
  -7  -2   3      126.11      127.34      6.06 o 
  -6  -2   3      750.81      697.45     14.37 o 
  -5  -2   3       60.55       78.46      4.59 o 
  -4  -2   3     1250.25     1245.13     16.58 o 
  -3  -2   3      360.37      339.62      5.90 o 
  -2  -2   3      637.83      654.61      9.15 o 
  -1  -2   3       33.85       43.20      2.00 o 
   0  -2   3     1505.78     1510.22     18.21 o 
   1  -2   3     5263.26     5202.42     59.83 o 
   2  -2   3      412.48      493.25      6.97 o 
   3  -2   3       22.27       13.61      2.61 o 
   4  -2   3        5.49       12.07      4.06 o 
   5  -2   3     1441.93     1404.54     18.13 o 
   6  -2   3      403.04      378.35      9.87 o 
   7  -2   3      382.52      390.57      9.72 o 
   8  -2   3      578.59      592.91     13.46 o 
   9  -2   3      185.69      156.20      7.06 o 
  10  -2   3       57.21       67.24      6.94 o 
 -10  -1   3       94.00       94.40      7.23 o 
  -9  -1   3      243.08      240.68      9.03 o 
  -8  -1   3      248.44      250.18      8.59 o 
  -7  -1   3       80.64       76.69      4.77 o 
  -6  -1   3       52.48       58.32      4.17 o 
  -5  -1   3     3386.08     3377.30     50.55 o 
  -4  -1   3      175.44      180.91      6.24 o 
  -3  -1   3        0.18       -0.92      1.02 o 
  -2  -1   3       12.27        9.15      2.28 o 
  -1  -1   3     4882.22     4695.77    257.17 o 
   0  -1   3    16147.52    17097.64    237.32 o 
   1  -1   3       94.91      124.30      3.01 o 
   2  -1   3      823.25      796.10     12.66 o 
   3  -1   3     1217.93     1205.45     18.71 o 
   4  -1   3      395.20      393.62      8.80 o 
   5  -1   3       23.46       14.14      3.19 o 
   6  -1   3      200.06      181.10      4.37 o 
   7  -1   3      177.37      156.97      8.37 o 
   8  -1   3       90.57       86.77      5.46 o 
   9  -1   3      206.18      223.38      8.55 o 
  10  -1   3      164.14      180.16     15.27 o 
 -10   0   3      193.62      201.32      8.78 o 
  -9   0   3       27.91       17.64      4.41 o 
  -8   0   3      115.20      110.49      5.92 o 
  -7   0   3      424.65      417.46     10.47 o 
  -6   0   3       15.23        9.71      3.03 o 
  -5   0   3     1624.84     1723.83     45.95 o 
  -4   0   3     6718.69     7001.26     80.70 o 
  -3   0   3     5568.58     5740.81     66.20 o 
  -2   0   3    26057.62    28525.71    498.96 o 
  -1   0   3     3271.11     3485.75     52.59 o 
   0   0   3      916.23      935.80     17.35 o 
   1   0   3       18.43       15.67      1.11 o 
   2   0   3       24.94       31.37      1.42 o 
   3   0   3     2660.46     2763.64     32.90 o 
   4   0   3      882.65      853.89     11.84 o 
   5   0   3     1103.62     1086.69     18.13 o 
   6   0   3        3.61        1.70      2.68 o 
   7   0   3      199.75      200.46      7.09 o 
   8   0   3      750.35      728.78     15.86 o 
   9   0   3      300.29      300.07     10.02 o 
  10   0   3        0.19       -5.00      5.00 o 
 -11   1   3       16.00        8.48      7.91 o 
 -10   1   3      303.54      293.25     10.30 o 
  -9   1   3      337.37      384.92     11.17 o 
  -8   1   3        2.90        1.96      3.36 o 
  -7   1   3      281.41      259.55      7.85 o 
  -6   1   3      672.09      625.71     12.70 o 
  -5   1   3      740.97      756.92     13.91 o 
  -4   1   3      495.28      477.53      7.09 o 
  -3   1   3       16.38       22.98      2.28 o 
  -2   1   3     1942.62     2006.91     23.86 o 
  -1   1   3      247.93      242.05      3.79 o 
   0   1   3      366.30      384.31      6.95 o 
   1   1   3      603.47      573.95      8.97 o 
   2   1   3    12169.17    13472.18    152.94 o 
   3   1   3     1090.85     1091.15     14.35 o 
   4   1   3        5.94       -0.36      1.39 o 
   5   1   3       91.44       81.59      3.11 o 
   6   1   3      339.44      308.81      8.59 o 
   7   1   3      119.91        6.40      4.62 o 
   8   1   3        1.53       -1.82      3.76 o 
   9   1   3      422.38      408.12     17.43 o 
 -11   2   3       13.98        6.24      5.42 o 
 -10   2   3      106.82      101.70      6.66 o 
  -9   2   3      428.09      401.88     11.22 o 
  -8   2   3      333.89      340.18      9.58 o 
  -7   2   3       68.87       53.56      4.49 o 
  -6   2   3     1227.96     1252.48     21.40 o 
  -5   2   3     1651.14     1679.96     21.02 o 
  -4   2   3     1478.61     1381.16     17.38 o 
  -3   2   3       26.99       16.70      1.56 o 
  -2   2   3        5.58        2.98      0.91 o 
  -1   2   3     2246.59     2315.90     27.39 o 
   0   2   3     4988.89     5175.10     86.10 o 
   1   2   3        1.64        1.91      1.73 o 
   2   2   3      709.59      730.22     10.10 o 
   3   2   3     2035.68     2064.26     25.64 o 
   4   2   3     1002.68     1002.14     14.08 o 
   5   2   3        0.72        0.51      1.92 o 
   6   2   3      401.44      390.87     10.13 o 
   7   2   3      646.66      666.95     15.05 o 
   8   2   3      202.85      212.61     11.88 o 
   9   2   3       24.85       42.36      8.49 o 
 -11   3   3        5.50        3.52      5.07 o 
 -10   3   3      518.28      532.88     18.87 o 
  -9   3   3        1.51        0.08      8.39 o 
  -8   3   3      100.85       80.08      5.07 o 
  -7   3   3      330.32      328.16      8.68 o 
  -6   3   3     1289.67     1225.23     20.87 o 
  -5   3   3       21.77       14.13      1.61 o 
  -4   3   3      920.93      940.78     12.59 o 
  -3   3   3     1143.74     1136.33     14.58 o 
  -2   3   3      275.22      316.51      6.46 o 
  -1   3   3      165.15      204.96      3.62 o 
   0   3   3      869.77      883.05     14.81 o 
   1   3   3     6190.93     6652.32    103.70 o 
   2   3   3     1042.09     1058.86     14.17 o 
   3   3   3        0.32        1.52      1.60 o 
   4   3   3     1041.96     1089.77     15.47 o 
   5   3   3      343.49      349.82      7.21 o 
   6   3   3        1.18       -0.55      5.00 o 
   7   3   3      263.46      237.47     12.88 o 
   8   3   3      352.00      382.97     16.50 o 
 -11   4   3        0.61       -1.52      4.77 o 
 -10   4   3       47.02       45.58      5.65 o 
  -9   4   3      450.47      447.48     11.59 o 
  -8   4   3      122.12      120.35      5.67 o 
  -7   4   3        0.10       -1.57      2.46 o 
  -6   4   3     1076.51     1112.63     19.29 o 
  -5   4   3     1859.58     1763.39     22.28 o 
  -4   4   3      964.32      972.54     13.20 o 
  -3   4   3      511.09      558.24      8.26 o 
  -2   4   3     2117.16     2136.38     25.97 o 
  -1   4   3      326.88      288.01      5.93 o 
   0   4   3      296.40      291.02      4.92 o 
   1   4   3      326.21      334.23      5.74 o 
   2   4   3     1282.15     1248.02     16.70 o 
   3   4   3      550.61      582.89      9.53 o 
   4   4   3      862.64      859.03     16.62 o 
   5   4   3      909.50      941.64     28.04 o 
   6   4   3      831.39      840.96     26.16 o 
   7   4   3      242.47      217.95     13.08 o 
 -11   5   3      396.84      368.03     11.58 o 
 -10   5   3      180.30      176.67      7.61 o 
  -9   5   3       20.83       18.65      5.86 o 
  -8   5   3      112.10      106.49      5.38 o 
  -7   5   3      353.86      341.31      8.78 o 
  -6   5   3      698.37      721.68     10.99 o 
  -5   5   3        9.88        7.83      2.69 o 
  -4   5   3      953.72      911.10     15.48 o 
  -3   5   3      240.28      202.12      4.36 o 
  -2   5   3      795.45      826.88     15.91 o 
  -1   5   3      243.45      243.15      5.22 o 
   0   5   3     1208.64     1332.68     17.38 o 
   1   5   3     2524.19     2561.72     39.60 o 
   2   5   3        1.06        1.16      2.88 o 
   3   5   3      880.10      870.87     16.98 o 
   4   5   3      201.88      194.05      7.01 o 
   5   5   3       12.88        8.54      3.71 o 
   6   5   3       49.20       49.89      8.73 o 
   7   5   3      146.05      158.10     12.46 o 
 -11   6   3       79.15       79.59      7.16 o 
 -10   6   3      308.16      338.58     10.42 o 
  -9   6   3      233.69      253.51      8.34 o 
  -8   6   3       18.37       10.14      3.29 o 
  -7   6   3      404.22      410.52      9.95 o 
  -6   6   3      851.19      811.60     12.29 o 
  -5   6   3     1239.64     1192.37     30.24 o 
  -4   6   3      156.07      153.49      4.08 o 
  -3   6   3      983.11     1007.56     14.01 o 
  -2   6   3     2919.93     2988.34     36.43 o 
  -1   6   3       73.53       61.79      4.03 o 
   0   6   3      115.48      114.54      5.26 o 
   1   6   3     1038.51      973.43     18.30 o 
   2   6   3       24.50       20.31      3.59 o 
   3   6   3      163.82      174.11      6.99 o 
   4   6   3       33.37       40.46      4.89 o 
   5   6   3      419.45      409.85     17.50 o 
   6   6   3       63.64       47.29      9.42 o 
 -11   7   3      278.95      279.59      9.93 o 
 -10   7   3      199.23      189.73      7.91 o 
  -9   7   3      120.96      112.79      6.13 o 
  -8   7   3      529.60      560.04     12.79 o 
  -7   7   3      346.36      336.50      8.97 o 
  -6   7   3      227.95      246.72      5.90 o 
  -5   7   3      576.86      557.33      9.47 o 
  -4   7   3     1006.66     1040.22     18.35 o 
  -3   7   3       13.75        8.87      4.11 o 
  -2   7   3        9.05        9.37      4.13 o 
  -1   7   3     1816.68     1847.28     30.57 o 
   0   7   3      586.13      594.16     13.19 o 
   1   7   3       46.44       42.29     12.19 o 
   2   7   3      289.88      296.47      9.29 o 
   3   7   3      312.77      331.58     10.17 o 
   4   7   3       66.63       75.36      6.44 o 
   5   7   3       56.37       40.30      8.97 o 
 -10   8   3      167.78      172.65      7.68 o 
  -9   8   3        0.64       -2.41      4.01 o 
  -8   8   3      135.47      139.63      6.48 o 
  -7   8   3     3253.87     3316.46     50.85 o 
  -6   8   3       27.40       24.42      4.96 o 
  -5   8   3      396.78      385.31      9.88 o 
  -4   8   3      236.31      229.25     10.55 o 
  -3   8   3     1216.15     1216.78     30.68 o 
  -2   8   3      268.83      271.33      9.09 o 
  -1   8   3      110.35       89.76      5.52 o 
   0   8   3      916.59      886.83     18.19 o 
   1   8   3      321.70      305.07      9.65 o 
   2   8   3      248.96      267.19      9.37 o 
   3   8   3       71.87       74.91      7.08 o 
   4   8   3      267.91      267.77     10.09 o 
 -10   9   3       27.27       11.71      8.08 o 
  -9   9   3        4.20        4.03      4.46 o 
  -8   9   3      103.08      106.34      6.26 o 
  -7   9   3      211.24      217.00     10.72 o 
  -6   9   3      716.54      718.63     15.39 o 
  -5   9   3      374.16      343.98     38.30 o 
  -3   9   3       30.07       12.17     10.34 o 
   0   9   3      131.80      130.34     10.15 o 
   1   9   3       70.89       72.92      6.59 o 
   2   9   3      134.72      137.35     10.58 o 
  -7  10   3      112.41      106.56      9.25 o 
  -6  10   3       98.33       95.19      8.94 o 
  -5  10   3       25.71       19.83      6.54 o 
  -4  10   3      215.57      206.65     11.75 o 
  -3  10   3       96.28      105.84      9.72 o 
  -2  10   3       69.22       45.51      8.63 o 
  -1  10   3       77.81       89.58     10.72 o 
   0  10   3      198.04      208.74     13.05 o 
  -7  11   3        1.36        8.90      7.60 o 
  -6  11   3      339.79      341.57     15.96 o 
  -5  11   3       60.36       61.33      9.62 o 
  -4  11   3       35.45       34.14      8.53 o 
  -3  11   3       57.14       69.10     10.07 o 
  -2  11   3      315.02      317.40     16.47 o 
   0 -11   4      284.46      290.74     10.14 o 
   1 -11   4       10.07       11.50      4.77 o 
   2 -11   4       25.14       23.66      4.75 o 
   3 -11   4      226.77      224.64      8.50 o 
   4 -11   4        8.88       11.48      4.45 o 
   5 -11   4       21.66       20.62      5.08 o 
   6 -11   4      258.04      248.53      9.68 o 
   7 -11   4      574.87      567.98     14.86 o 
   8 -11   4       44.43       62.36      8.80 o 
  -2 -10   4        5.75        3.93      5.63 o 
  -1 -10   4      130.58      145.59      7.20 o 
   0 -10   4      296.47      277.88      9.19 o 
   1 -10   4      351.06      344.89     10.06 o 
   2 -10   4       72.98       90.63      5.59 o 
   3 -10   4       93.90       86.51      5.50 o 
   4 -10   4      719.33      747.76     16.50 o 
   5 -10   4      252.47      244.58      8.89 o 
   6 -10   4       20.57       20.29      4.58 o 
   7 -10   4      205.50      197.19      8.20 o 
   8 -10   4      162.44      162.24     10.07 o 
   9 -10   4       76.87       77.11      7.88 o 
  -3  -9   4      142.58      138.25      7.28 o 
  -2  -9   4      207.77      203.96     14.38 o 
  -1  -9   4      235.77      236.97      8.35 o 
   0  -9   4        0.62       -1.10      3.42 o 
   1  -9   4      525.80      522.44     12.41 o 
   2  -9   4       85.04       85.18      5.27 o 
   3  -9   4       42.17       42.13      4.54 o 
   4  -9   4      179.60      175.26      6.91 o 
   5  -9   4      712.45      689.97     19.89 o 
   6  -9   4      124.61      130.59      6.50 o 
   7  -9   4      127.41      114.62      6.17 o 
   8  -9   4       70.50       82.87      7.33 o 
   9  -9   4      244.57      237.20     11.98 o 
  10  -9   4      196.04      215.66     12.50 o 
  -4  -8   4      388.21      404.44     15.48 o 
  -3  -8   4      114.03      106.04      6.26 o 
  -2  -8   4        2.81        0.66      3.60 o 
  -1  -8   4      708.53      698.97     14.97 o 
   0  -8   4        3.94        4.22      3.17 o 
   1  -8   4      204.13      199.74      6.93 o 
   2  -8   4     1717.35     1661.50     30.37 o 
   3  -8   4      870.97      865.77     16.73 o 
   4  -8   4      929.33      919.48     17.78 o 
   5  -8   4       19.14       22.11      4.18 o 
   6  -8   4       59.99       66.47      5.16 o 
   7  -8   4        6.94        1.65      3.55 o 
   8  -8   4      221.60      213.09     10.79 o 
   9  -8   4      337.43      342.36     14.66 o 
  10  -8   4      196.52      196.35     12.09 o 
  -4  -7   4        0.72        5.09      4.45 o 
  -3  -7   4      303.92      293.78      8.95 o 
  -2  -7   4     1379.51     1460.55     35.34 o 
  -1  -7   4      252.78      260.67      9.09 o 
   0  -7   4      703.56      718.17     14.51 o 
   1  -7   4      389.58      362.41      8.96 o 
   2  -7   4      222.98      214.92      8.63 o 
   3  -7   4      259.44      244.44      7.04 o 
   4  -7   4      499.93      495.50     13.00 o 
   5  -7   4     1305.66     1339.10     23.47 o 
   6  -7   4      139.93      137.94      5.99 o 
   7  -7   4       50.20       44.86      4.43 o 
   8  -7   4      105.74      103.21      7.64 o 
   9  -7   4      167.47      177.17     10.58 o 
  10  -7   4       26.47       24.31      7.23 o 
  11  -7   4      111.74       94.92      9.96 o 
  -6  -6   4      196.19      199.70     12.70 o 
  -5  -6   4        4.87        0.65      6.06 o 
  -4  -6   4      956.20      957.20     19.15 o 
  -3  -6   4      100.85       86.63      7.60 o 
  -2  -6   4      746.45      733.36     15.00 o 
  -1  -6   4      487.04      484.91     10.82 o 
   0  -6   4     1465.00     1515.74     25.16 o 
   1  -6   4       67.54       61.32      3.69 o 
   2  -6   4      781.18      758.92     14.11 o 
   3  -6   4      600.58      600.97     11.85 o 
   4  -6   4        8.35        1.44      2.34 o 
   5  -6   4       33.83       30.89      3.59 o 
   6  -6   4      312.29      347.86     17.84 o 
   7  -6   4      351.85      323.50      8.59 o 
   8  -6   4      185.34      178.86      6.46 o 
  10  -6   4      285.85      300.72      9.77 o 
  11  -6   4       44.32       27.49      9.43 o 
  -7  -5   4      447.25      440.87     18.59 o 
  -6  -5   4        0.79       -1.71      5.79 o 
  -5  -5   4        1.37        2.22      3.46 o 
  -4  -5   4      466.91      473.24      8.93 o 
  -3  -5   4     1544.67     1534.81     25.15 o 
  -2  -5   4      103.09       87.16      3.21 o 
  -1  -5   4       76.31       82.63      2.85 o 
   0  -5   4     2143.34     2206.03     34.11 o 
   1  -5   4     1151.18     1182.66     19.70 o 
   2  -5   4      448.02      504.92     10.00 o 
   3  -5   4      622.76      605.16     11.45 o 
   4  -5   4      557.14      426.47      9.21 o 
   5  -5   4      342.07      306.47      5.90 o 
   6  -5   4        0.04       -0.20      1.80 o 
   7  -5   4      357.11      344.46      6.95 o 
   8  -5   4      267.98      235.56     29.83 o 
   9  -5   4      634.34      658.48     14.67 o 
  10  -5   4       57.49       36.55      8.71 o 
  11  -5   4        2.65       -5.50      5.50 o 
  -8  -4   4       75.47       91.15      7.00 o 
  -7  -4   4        4.99        3.68      5.87 o 
  -6  -4   4      129.41      129.64      6.26 o 
  -5  -4   4       95.59       97.42      8.12 o 
  -4  -4   4      117.38      119.24      4.10 o 
  -3  -4   4     2366.46     2442.41     30.63 o 
  -2  -4   4       99.26       91.70      3.12 o 
  -1  -4   4     1334.90     1312.66     16.90 o 
   0  -4   4      109.98      109.71      3.86 o 
   1  -4   4     2060.05     2197.94     33.13 o 
   2  -4   4     6137.22     6523.11     92.44 o 
   3  -4   4     1016.39     1038.40     13.67 o 
   4  -4   4       25.63       14.95      4.55 o 
   5  -4   4      748.49      700.06     10.44 o 
   6  -4   4     1335.48     1339.36     32.47 o 
   7  -4   4        1.16       -0.32      2.65 o 
   8  -4   4      832.77      832.70     16.62 o 
   9  -4   4      188.88      181.33      7.57 o 
  10  -4   4      505.31      515.60     13.46 o 
  11  -4   4       46.38       45.22      9.96 o 
  -9  -3   4       52.86       62.15     14.38 o 
  -8  -3   4      265.93      261.05     15.07 o 
  -7  -3   4      159.68      176.98      7.32 o 
  -6  -3   4      125.52      132.92      5.96 o 
  -5  -3   4      516.03      497.99     11.20 o 
  -4  -3   4      735.93      741.11     11.34 o 
  -3  -3   4      787.49      768.30     11.24 o 
  -2  -3   4      339.20      331.99      7.01 o 
  -1  -3   4     1010.10      982.72     15.51 o 
   0  -3   4      849.69      847.47     11.02 o 
   1  -3   4      479.63      562.47     10.00 o 
   2  -3   4      459.46      449.32      6.56 o 
   3  -3   4     1395.18     1371.55     17.40 o 
   4  -3   4     5729.08     5775.29     82.44 o 
   5  -3   4      268.64      248.48      6.20 o 
   6  -3   4      863.55      823.72     12.14 o 
   7  -3   4     1513.74     1538.35     26.01 o 
   8  -3   4      374.57      408.18     10.61 o 
   9  -3   4      104.36      104.76      6.08 o 
  10  -3   4      188.74      190.64      8.35 o 
  -9  -2   4       94.29       99.88      6.69 o 
  -8  -2   4        4.37        3.41      4.03 o 
  -7  -2   4       21.02       18.16      3.94 o 
  -6  -2   4      424.57      465.93     11.03 o 
  -5  -2   4       14.41       11.00      2.76 o 
  -4  -2   4     1020.41      991.57     16.25 o 
  -3  -2   4     1532.24     1507.68     19.33 o 
  -2  -2   4     1328.81     1296.23     16.52 o 
  -1  -2   4      503.96      537.16      7.60 o 
   0  -2   4      162.59      160.70      3.00 o 
   1  -2   4      391.15      338.52      5.06 o 
   2  -2   4        4.25       10.01      2.67 o 
   3  -2   4       50.73       52.91      2.16 o 
   4  -2   4     1478.64     1468.39     18.75 o 
   5  -2   4     2744.67     2700.65     53.67 o 
   6  -2   4      488.48      472.97      8.09 o 
   7  -2   4       56.09       48.81      4.61 o 
   8  -2   4      516.39      509.27     12.34 o 
   9  -2   4      102.11      115.51      6.49 o 
  10  -2   4       72.69       69.45      7.01 o 
 -10  -1   4       42.03       46.17      7.82 o 
  -9  -1   4      241.40      263.13      9.51 o 
  -8  -1   4      101.34       84.59      7.84 o 
  -7  -1   4       15.82       22.29      4.30 o 
  -6  -1   4       15.20       11.73      3.87 o 
  -5  -1   4      281.43      287.21      7.57 o 
  -4  -1   4     2008.69     2014.57     25.06 o 
  -3  -1   4      767.49      822.37     11.29 o 
  -2  -1   4      255.81      193.42      3.72 o 
  -1  -1   4     3746.05     4026.26     46.67 o 
   0  -1   4      503.99      543.35      9.09 o 
   1  -1   4        1.04       -0.73      0.73 o 
   2  -1   4     1092.03     1046.58     16.49 o 
   3  -1   4     3544.17     3311.34     39.13 o 
   4  -1   4      411.88      416.12      9.81 o 
   5  -1   4       53.81       41.66      2.85 o 
   6  -1   4      145.54      147.08      4.23 o 
   7  -1   4      759.97      796.06     15.98 o 
   8  -1   4        1.65       -4.46      8.46 o 
   9  -1   4      376.09      397.45     13.30 o 
  10  -1   4      176.86      208.64      9.02 o 
 -10   0   4       64.39       82.58      7.11 o 
  -9   0   4        1.18       -0.29      3.88 o 
  -8   0   4       94.11       94.81      5.67 o 
  -7   0   4      450.51      448.87     11.01 o 
  -6   0   4       45.80       60.78      7.05 o 
  -5   0   4      933.82      919.30     12.76 o 
  -4   0   4     1329.57     1336.07     17.17 o 
  -3   0   4      347.48      314.44      5.37 o 
  -2   0   4     4428.71     4733.76     54.73 o 
  -1   0   4     3504.13     3737.87     43.34 o 
   0   0   4      721.05      712.58     12.55 o 
   1   0   4     1625.95     1628.40     25.26 o 
   2   0   4       81.76       66.48      4.04 o 
   3   0   4     1001.53     1093.84     15.75 o 
   4   0   4        6.32        8.64      2.40 o 
   5   0   4      643.77      639.97     14.67 o 
   6   0   4       16.62       12.90      3.48 o 
   8   0   4      528.47      494.57     17.57 o 
   9   0   4       51.31       45.57      6.01 o 
  10   0   4        9.96        7.57      7.40 o 
 -10   1   4      148.63      163.63      9.52 o 
  -9   1   4      517.76      528.27     13.47 o 
  -8   1   4        0.48        3.59      3.38 o 
  -7   1   4      969.16      965.43     18.38 o 
  -6   1   4     1631.15     1625.20     26.85 o 
  -5   1   4     4861.96     5088.49     77.35 o 
  -4   1   4     1463.56     1607.23     23.21 o 
  -3   1   4       16.79        6.71      2.22 o 
  -2   1   4     3374.54     3624.21     51.82 o 
  -1   1   4     2341.93     2348.10     27.81 o 
   0   1   4     3460.01     3785.51     54.06 o 
   1   1   4     2730.33     2771.72     40.41 o 
   2   1   4    11736.63    13241.24    150.51 o 
   3   1   4      607.23      575.58      8.64 o 
   4   1   4       36.84       34.82      2.32 o 
   5   1   4      144.37      153.85      6.72 o 
   6   1   4      270.13      289.59      6.35 o 
   7   1   4      308.24      290.11      9.14 o 
   8   1   4        9.63        2.29      5.72 o 
   9   1   4      233.33      227.23     12.67 o 
 -11   2   4        4.90        3.33      5.33 o 
 -10   2   4      135.94      113.85      6.95 o 
  -9   2   4      267.98      255.49      9.28 o 
  -8   2   4      420.83      402.99     10.63 o 
  -7   2   4      277.51      318.45      8.72 o 
  -6   2   4      489.40      453.31     10.11 o 
  -5   2   4     1458.23     1389.35     17.95 o 
  -4   2   4     1757.96     1809.43     22.40 o 
  -3   2   4      818.39      838.83     11.27 o 
  -2   2   4      516.89      593.63      8.27 o 
  -1   2   4     1372.27     1402.37     17.31 o 
   0   2   4     3307.36     3436.85     49.69 o 
   1   2   4        0.94        1.58      1.64 o 
   2   2   4      604.47      607.55      9.26 o 
   3   2   4     2985.66     2940.85     35.56 o 
   4   2   4     1575.51     1563.41     23.22 o 
   5   2   4        4.40        2.29      2.50 o 
   6   2   4       36.99       49.04      7.26 o 
   7   2   4      274.48      248.60     13.22 o 
   9   2   4       25.70       17.29      7.64 o 
 -11   3   4        2.68        2.77      5.07 o 
 -10   3   4      966.70     1002.86     26.97 o 
  -9   3   4       35.26       33.29      4.75 o 
  -8   3   4      109.51      114.12      5.63 o 
  -7   3   4       60.76       47.61      6.32 o 
  -6   3   4     1046.49     1059.42     18.72 o 
  -5   3   4       85.37       78.84      2.85 o 
  -4   3   4     1148.52     1096.29     14.52 o 
  -3   3   4     3818.19     3836.54     55.24 o 
  -2   3   4       92.49       70.27      2.46 o 
  -1   3   4       99.01      100.21      6.63 o 
   0   3   4      386.42      368.71      7.88 o 
   1   3   4     1768.91     1789.82     27.99 o 
   2   3   4     1011.18     1022.90     13.83 o 
   3   3   4       32.42       30.34      3.96 o 
   4   3   4      692.27      717.27     14.32 o 
   5   3   4      307.82      329.46     12.55 o 
   6   3   4      272.87      257.50     12.98 o 
   7   3   4      107.93      103.38      9.76 o 
 -11   4   4        8.96        5.05      5.07 o 
 -10   4   4        1.41        2.91      4.37 o 
  -9   4   4      226.18      240.32      8.39 o 
  -8   4   4       24.85       24.59      4.01 o 
  -7   4   4       42.45       42.41      4.11 o 
  -6   4   4     1092.29     1044.44     18.52 o 
  -5   4   4      660.85      658.71      9.99 o 
  -4   4   4      131.97      128.12      3.50 o 
  -3   4   4      871.81      877.66     12.07 o 
  -2   4   4     1269.27     1349.27     17.29 o 
  -1   4   4      928.98      932.59     16.22 o 
   0   4   4      884.50      853.54     15.38 o 
   1   4   4      304.39      308.83      7.78 o 
   2   4   4      299.03      305.91      8.07 o 
   3   4   4       65.32       63.01      4.43 o 
   4   4   4        5.64        4.45      2.94 o 
   5   4   4     1343.90     1337.26     26.11 o 
   6   4   4      668.04      656.98     22.63 o 
   7   4   4      167.11      148.75     11.88 o 
 -11   5   4      393.11      409.70     12.34 o 
 -10   5   4      115.20      106.19      6.47 o 
  -9   5   4       14.43        7.30      3.86 o 
  -8   5   4       54.88       49.14     13.30 o 
  -7   5   4      309.41      301.82      8.41 o 
  -6   5   4     1063.10     1045.11     14.84 o 
  -5   5   4        6.58        4.23      2.17 o 
  -4   5   4      449.02      439.22      7.51 o 
  -3   5   4      172.60      157.16      3.91 o 
  -2   5   4        6.82        2.83      1.45 o 
  -1   5   4      433.42      386.67      8.99 o 
   0   5   4     1263.11     1224.03     21.11 o 
   1   5   4     2734.67     2858.73     44.06 o 
   2   5   4        1.84       -1.08      3.17 o 
   3   5   4      266.69      249.42      7.88 o 
   4   5   4      893.84      876.52     18.41 o 
   5   5   4      326.92      361.05     13.68 o 
   6   5   4      111.19      116.22     10.31 o 
 -11   6   4       84.41       97.78      7.15 o 
 -10   6   4      100.83      104.33      6.43 o 
  -9   6   4      263.31      261.47      8.67 o 
  -8   6   4       10.01        4.71      3.46 o 
  -7   6   4      191.43      176.87      6.73 o 
  -6   6   4      289.60      271.37      6.02 o 
  -5   6   4      350.82      334.26      8.20 o 
  -4   6   4       39.23       32.53      5.21 o 
  -3   6   4      105.18       94.58      9.43 o 
  -2   6   4     1156.01     1202.15     21.06 o 
  -1   6   4      218.20      218.77      6.98 o 
   0   6   4       47.17       55.94      4.22 o 
   1   6   4       10.88        8.71      3.10 o 
   2   6   4      338.02      325.65      9.32 o 
   3   6   4      212.52      209.70      7.79 o 
   4   6   4       39.21       31.29      4.83 o 
   5   6   4      249.33      253.79      9.30 o 
 -10   7   4       68.17       76.70      6.62 o 
  -9   7   4       36.01       36.85      5.03 o 
  -8   7   4      238.91      241.78      8.10 o 
  -7   7   4      175.99      176.62      6.51 o 
  -6   7   4      333.88      352.48      7.38 o 
  -5   7   4       31.98       24.04      3.66 o 
  -4   7   4     1891.15     1983.79     32.25 o 
  -3   7   4      385.56      400.84     10.07 o 
  -2   7   4       33.82       25.40      6.69 o 
  -1   7   4      416.95      434.27     10.87 o 
   0   7   4      350.22      351.03      9.86 o 
   1   7   4       78.34       81.68      5.26 o 
   2   7   4      105.53       98.21      5.89 o 
   3   7   4      393.06      408.09     11.64 o 
   4   7   4      214.26      209.69      8.66 o 
 -10   8   4       82.54       90.61      6.49 o 
  -9   8   4       58.01       49.48     11.56 o 
  -8   8   4      288.07      283.05      8.91 o 
  -7   8   4     1678.20     1641.87     39.76 o 
  -6   8   4        8.87        3.24      3.40 o 
  -5   8   4      215.17      211.82      7.63 o 
  -4   8   4        7.22       -0.87      3.31 o 
  -3   8   4      706.35      735.43     15.61 o 
  -2   8   4       11.88        9.72      3.67 o 
  -1   8   4       34.93       34.78      7.45 o 
   0   8   4      268.93      260.72      8.88 o 
   1   8   4      589.61      594.07     17.31 o 
   2   8   4      365.50      369.47     11.25 o 
   3   8   4       55.78       69.56     14.13 o 
  -9   9   4      181.58      181.38     10.96 o 
  -8   9   4      203.17      210.04     11.64 o 
  -7   9   4       74.65       74.82      7.60 o 
  -6   9   4      496.19      492.96     12.40 o 
  -5   9   4      429.45      446.17     11.74 o 
  -4   9   4       95.50       88.34      5.96 o 
  -3   9   4      296.07      281.38      9.33 o 
  -2   9   4      136.75      146.63      7.24 o 
  -1   9   4      637.31      640.71     15.41 o 
   0   9   4      196.97      207.91      8.70 o 
   1   9   4       25.86       18.46      5.42 o 
   2   9   4      203.19      227.13      9.68 o 
  -8  10   4      263.98      284.86     13.90 o 
  -7  10   4      369.03      410.30     16.71 o 
  -6  10   4      105.81       99.66      7.57 o 
  -5  10   4       36.75       35.18      5.66 o 
  -4  10   4       83.30       87.64      6.97 o 
  -3  10   4       56.51       66.91      9.04 o 
  -2  10   4       21.60       20.99      7.16 o 
  -1  10   4      110.90      106.36     10.00 o 
   0  10   4      113.70       98.28      9.96 o 
  -5  11   4       79.62       89.27     11.23 o 
  -4  11   4       42.69       44.99      9.35 o 
   1 -11   5       57.87       73.49      6.54 o 
   2 -11   5       71.20       72.43      5.83 o 
   3 -11   5      161.10      161.35      7.42 o 
   4 -11   5       36.91       35.54      5.47 o 
   5 -11   5       44.71       45.74      6.02 o 
   6 -11   5      476.28      467.88     13.33 o 
   7 -11   5      508.80      524.22     19.21 o 
  -1 -10   5       15.67       13.92      5.07 o 
   0 -10   5      355.00      349.16     10.51 o 
   1 -10   5      236.09      234.78      8.43 o 
   2 -10   5      101.02       91.61      5.53 o 
   3 -10   5        1.21        3.08      3.76 o 
   4 -10   5      532.13      516.52     13.10 o 
   5 -10   5      345.59      325.29     10.26 o 
   6 -10   5       22.98       15.57      4.98 o 
   7 -10   5       49.49       50.05      5.79 o 
   8 -10   5      236.50      234.32     12.16 o 
   9 -10   5      100.85      103.31      9.01 o 
  -3  -9   5       51.65       63.25     13.54 o 
  -2  -9   5       49.99       47.94      6.06 o 
  -1  -9   5      281.18      273.32      9.15 o 
   0  -9   5       84.78       78.47      5.30 o 
   1  -9   5      522.86      502.43     12.41 o 
   2  -9   5      379.23      363.33     13.41 o 
   3  -9   5     1458.18     1410.86     25.24 o 
   4  -9   5       71.83       68.75      4.98 o 
   5  -9   5      363.29      358.94     10.38 o 
   6  -9   5      636.85      614.81     14.48 o 
   7  -9   5      122.20      122.29      6.63 o 
   8  -9   5       53.34       48.08      7.46 o 
   9  -9   5      386.56      355.03     15.14 o 
  -4  -8   5      132.63      125.47      9.01 o 
  -3  -8   5       44.50       44.50     11.28 o 
  -2  -8   5        8.18       11.03      4.07 o 
  -1  -8   5      100.60       96.47      5.85 o 
   0  -8   5      113.26       96.90      5.31 o 
   1  -8   5       19.33       16.95      4.30 o 
   2  -8   5      221.87      235.52      7.51 o 
   3  -8   5      606.39      598.07     17.98 o 
   4  -8   5      245.05      246.66      7.83 o 
   5  -8   5      103.10       86.25      5.22 o 
   6  -8   5        6.90        2.46      4.35 o 
   7  -8   5      561.14      527.27     12.84 o 
   8  -8   5      679.59      664.41     20.75 o 
   9  -8   5        0.13        3.12      5.51 o 
  10  -8   5      113.44      119.47      9.96 o 
  -4  -7   5        2.56       -2.36      4.76 o 
  -3  -7   5      172.23      152.93      7.67 o 
  -2  -7   5      106.51       88.88      5.34 o 
  -1  -7   5        8.49        6.84      3.14 o 
   0  -7   5      356.70      364.75      9.38 o 
   1  -7   5      574.99      563.25     12.24 o 
   2  -7   5      129.54      126.53      6.44 o 
   3  -7   5       11.69       10.15      2.89 o 
   4  -7   5      207.71      200.29      6.61 o 
   5  -7   5      575.24      612.59     13.25 o 
   6  -7   5      187.31      174.69      6.62 o 
   7  -7   5       19.40       17.14      3.78 o 
   8  -7   5      267.05      261.55     11.81 o 
   9  -7   5      239.20      242.20     12.40 o 
  10  -7   5       51.78       42.87      8.42 o 
  -6  -6   5        4.67        7.33      7.19 o 
  -5  -6   5      148.91      149.37     10.92 o 
  -4  -6   5      146.98      158.44      8.32 o 
  -3  -6   5        9.33        4.81      4.66 o 
  -2  -6   5      437.37      448.38     11.88 o 
  -1  -6   5      781.04      735.36     14.74 o 
   0  -6   5     1649.14     1697.83     27.89 o 
   1  -6   5      184.96      184.13      6.99 o 
   2  -6   5      947.22      929.34     16.72 o 
   3  -6   5      214.77      191.01      5.99 o 
   4  -6   5       25.81       17.40      3.02 o 
   5  -6   5        4.63       -0.16      3.01 o 
   6  -6   5      341.79      344.44     12.34 o 
   7  -6   5      433.45      455.89     10.79 o 
   8  -6   5      118.83      109.58      8.08 o 
   9  -6   5       95.74       92.01      8.42 o 
  10  -6   5      201.22      220.15     12.84 o 
  -7  -5   5      237.92      267.85     14.79 o 
  -6  -5   5       89.54       84.68      9.25 o 
  -5  -5   5       26.65       17.05      6.51 o 
  -4  -5   5      583.09      596.73     13.50 o 
  -2  -5   5      321.18      296.63      8.05 o 
  -1  -5   5       27.91       20.63      5.00 o 
   0  -5   5     1927.31     1935.63     30.59 o 
   1  -5   5     1210.27     1234.07     20.57 o 
   2  -5   5     1092.74     1159.90     25.77 o 
   3  -5   5      486.79      492.21     10.10 o 
   4  -5   5      640.58      547.62     17.17 o 
   5  -5   5     1135.40     1169.24     16.03 o 
   6  -5   5        2.16        3.91      2.05 o 
   7  -5   5       89.65      108.06      4.16 o 
   8  -5   5      169.07      179.36      9.93 o 
   9  -5   5      530.67      531.62     12.93 o 
  10  -5   5        6.36        1.98      4.64 o 
  -8  -4   5       50.16       47.84      9.52 o 
  -7  -4   5       11.31        6.08      4.29 o 
  -6  -4   5      445.26      453.96     11.49 o 
  -5  -4   5      548.67      532.09     12.01 o 
  -4  -4   5      127.32      111.18      4.06 o 
  -3  -4   5      951.92      936.76     13.68 o 
  -2  -4   5      755.23      731.86     10.90 o 
  -1  -4   5     1415.00     1367.37     17.58 o 
   0  -4   5      340.25      262.72      6.48 o 
   1  -4   5       96.06       66.13      3.21 o 
   2  -4   5     2217.22     2208.51     33.46 o 
   3  -4   5       46.94       70.59      5.74 o 
   4  -4   5       21.02       16.12      2.91 o 
   5  -4   5      752.07      767.60     11.40 o 
   6  -4   5     2341.71     2486.08     31.14 o 
   7  -4   5       65.71       66.76      4.39 o 
   8  -4   5      331.83      320.99      9.19 o 
   9  -4   5        2.70        0.32      3.87 o 
  10  -4   5       31.01       25.32      5.40 o 
  -8  -3   5      157.42      181.72      8.04 o 
  -7  -3   5       81.76       82.09      5.44 o 
  -6  -3   5       84.00       80.59      6.44 o 
  -5  -3   5      583.75      593.34     12.69 o 
  -4  -3   5     1202.03     1217.14     16.93 o 
  -3  -3   5      204.93      197.85      4.65 o 
  -2  -3   5      848.60      828.94     11.70 o 
  -1  -3   5     1522.93     1696.96     21.07 o 
   0  -3   5     1550.69     1551.17     19.18 o 
   1  -3   5      569.70      538.27      7.68 o 
   2  -3   5      619.83      675.46      9.36 o 
   3  -3   5     3217.96     3347.58     39.77 o 
   4  -3   5     1242.34     1335.31     17.59 o 
   5  -3   5       62.90       58.63      2.86 o 
   6  -3   5     1655.40     1730.96     26.74 o 
   7  -3   5      326.07      331.71      9.88 o 
   8  -3   5      293.76      303.70      9.17 o 
   9  -3   5        3.76       -1.15      3.97 o 
  10  -3   5      250.13      268.78      9.88 o 
  -9  -2   5       39.40       43.24     12.53 o 
  -8  -2   5        0.52       -4.11      4.11 o 
  -7  -2   5       17.84       12.45      3.92 o 
  -6  -2   5      644.67      662.73     14.06 o 
  -5  -2   5       33.89       37.62      6.25 o 
  -4  -2   5      825.25      792.55     11.74 o 
  -3  -2   5     3401.53     3436.80     41.13 o 
  -2  -2   5     1013.37      987.13     16.13 o 
  -1  -2   5      426.00      434.98      9.64 o 
   0  -2   5        9.64        9.26      1.14 o 
   1  -2   5      902.16      843.66     11.06 o 
   2  -2   5      168.48      194.21      4.74 o 
   3  -2   5        9.26        2.48      2.40 o 
   4  -2   5      813.15      794.66     13.99 o 
   5  -2   5     2693.29     2759.61     33.93 o 
   6  -2   5      620.00      612.39     10.12 o 
   7  -2   5        0.34       -1.39      2.83 o 
   8  -2   5      716.46      726.66     15.60 o 
   9  -2   5      173.02      181.11      7.87 o 
  10  -2   5       92.35       95.73      6.81 o 
  -9  -1   5      321.60      329.31     11.66 o 
  -8  -1   5      120.53      128.37      7.26 o 
  -7  -1   5      271.39      270.46     17.87 o 
  -6  -1   5      419.73      434.23     10.49 o 
  -5  -1   5      415.83      411.18      9.58 o 
  -4  -1   5      101.55      110.45      3.38 o 
  -3  -1   5      394.23      444.75     11.98 o 
  -2  -1   5     4203.01     4375.97     62.60 o 
  -1  -1   5      845.08      808.45     10.78 o 
   0  -1   5       83.22       72.06      5.32 o 
   1  -1   5       61.06       67.08      2.04 o 
   2  -1   5     1388.22     1341.25     16.95 o 
   3  -1   5     1362.96     1250.84     16.24 o 
   4  -1   5      251.14      246.39      5.05 o 
   5  -1   5       99.80       94.19      3.37 o 
   6  -1   5       69.31       69.56      3.22 o 
   8  -1   5        0.85       -3.87      3.87 o 
   9  -1   5      377.54      359.99     11.08 o 
  10  -1   5      295.00      295.99     14.79 o 
 -10   0   5        2.78       -0.09      5.07 o 
  -9   0   5       16.74       18.67      4.95 o 
  -8   0   5      167.28      176.22      7.34 o 
  -7   0   5      801.80      865.29     17.29 o 
  -6   0   5      463.18      423.45     14.14 o 
  -5   0   5      199.20      196.03      6.07 o 
  -4   0   5      285.58      316.26      7.03 o 
  -3   0   5      519.56      502.29      7.69 o 
  -2   0   5      264.78      252.21      5.65 o 
  -1   0   5      909.81      873.81     11.46 o 
   0   0   5      982.53      950.18     12.20 o 
   1   0   5      458.11      422.71      9.37 o 
   2   0   5      948.07     1121.57     31.24 o 
   3   0   5       70.67       64.51      3.18 o 
   4   0   5      169.47      120.93      3.56 o 
   5   0   5      932.26      925.35     17.30 o 
   6   0   5       67.62       69.52      3.36 o 
   7   0   5       28.26       23.65      4.33 o 
   9   0   5        1.99       -1.81      6.10 o 
 -10   1   5      256.28      287.71     10.29 o 
  -9   1   5      329.17      335.93     10.43 o 
  -8   1   5       16.77       10.71      3.97 o 
  -7   1   5     1165.67     1124.16     20.77 o 
  -6   1   5      525.23      549.10     11.84 o 
  -5   1   5      411.86      403.06      6.93 o 
  -4   1   5      222.34      219.86      4.56 o 
  -3   1   5     1474.30     1520.87     19.16 o 
  -2   1   5       57.80       52.00      2.16 o 
  -1   1   5      421.95      405.95      6.17 o 
   0   1   5        2.59        0.15      0.78 o 
   1   1   5      428.74      439.43      8.68 o 
   2   1   5     3061.57     3061.46     36.49 o 
   3   1   5      102.19       96.02      3.03 o 
   4   1   5       23.22       18.33      3.84 o 
   5   1   5      138.44      100.50      3.71 o 
   6   1   5      117.33      126.75      5.22 o 
   7   1   5      533.92      485.22     18.39 o 
   8   1   5      129.50      126.12     10.44 o 
   9   1   5      411.90      435.60     17.94 o 
 -10   2   5        9.90        7.07      4.68 o 
  -9   2   5      464.69      487.34     12.63 o 
  -8   2   5      823.19      786.24     16.41 o 
  -7   2   5      361.03      352.11      9.41 o 
  -6   2   5        0.48       -2.26      2.26 o 
  -5   2   5     1938.71     1991.03     24.98 o 
  -4   2   5     1817.01     1769.72     23.38 o 
  -3   2   5      638.09      588.34     19.27 o 
  -2   2   5       45.05       49.10      2.12 o 
  -1   2   5      718.27      741.36     10.05 o 
   0   2   5     1864.43     1913.89     46.91 o 
   1   2   5       75.52       82.71      3.92 o 
   2   2   5      266.98      274.27      6.93 o 
   3   2   5     1890.34     1916.34     33.76 o 
   4   2   5     1341.21     1347.52     25.92 o 
   5   2   5      187.96      187.19      6.51 o 
   6   2   5        3.38        3.20      2.98 o 
   7   2   5      299.67      290.24     14.45 o 
   8   2   5      112.15      122.04     10.65 o 
 -11   3   5       97.53      111.17      7.37 o 
 -10   3   5      567.70      540.79     14.10 o 
  -9   3   5       90.23       94.73      5.89 o 
  -8   3   5       67.80       65.89      5.72 o 
  -7   3   5      109.02      103.98      5.27 o 
  -6   3   5      782.15      796.28     15.14 o 
  -5   3   5       76.72       88.64      3.14 o 
  -4   3   5     1757.04     1753.60     22.17 o 
  -3   3   5     2618.42     2769.18     33.36 o 
  -2   3   5      567.68      518.94      7.76 o 
  -1   3   5     1386.14     1351.57     21.84 o 
   0   3   5      630.98      609.04     11.85 o 
   1   3   5     2020.99     2017.18     35.72 o 
   2   3   5      917.52      898.42     16.42 o 
   3   3   5        9.02        2.97      2.39 o 
   4   3   5      861.23      864.00     16.77 o 
   5   3   5      476.81      507.72     12.01 o 
   6   3   5      336.64      374.07     16.13 o 
   7   3   5       28.75       38.69      8.59 o 
   8   3   5      235.01      247.78     14.76 o 
 -11   4   5       28.48       26.36      6.75 o 
 -10   4   5        3.64        7.04      6.49 o 
  -9   4   5      172.68      174.98     10.31 o 
  -8   4   5      206.10      212.29      7.45 o 
  -7   4   5      191.25      184.91      7.53 o 
  -6   4   5      687.11      671.71     13.47 o 
  -5   4   5      439.48      405.96      7.24 o 
  -4   4   5      251.89      254.62      6.48 o 
  -3   4   5      716.76      744.38     10.77 o 
  -2   4   5      681.32      627.97      9.21 o 
  -1   4   5     1528.24     1567.89     25.36 o 
   0   4   5      141.04      140.46      5.14 o 
   1   4   5       87.73       81.86      4.35 o 
   2   4   5        4.06        4.19      2.68 o 
   3   4   5      671.87      651.57     16.98 o 
   4   4   5      215.03      208.50      7.42 o 
   5   4   5      321.73      326.30      9.60 o 
   6   4   5      319.41      311.64     15.24 o 
   7   4   5       66.01       86.57     11.23 o 
 -11   5   5       94.45      107.06     12.72 o 
 -10   5   5       93.68      105.12      6.36 o 
  -9   5   5        1.41       -3.23      3.54 o 
  -8   5   5      114.50      115.52      5.99 o 
  -7   5   5      278.07      293.36      8.42 o 
  -6   5   5      326.55      313.02      6.49 o 
  -5   5   5      229.14      226.64      5.31 o 
  -4   5   5     2991.82     3067.53     37.38 o 
  -3   5   5      655.82      659.57     13.00 o 
  -2   5   5      297.74      331.30      8.29 o 
  -1   5   5      731.03      766.71     14.79 o 
   0   5   5     1146.40     1159.84     31.79 o 
   1   5   5       31.67       40.31      4.07 o 
   2   5   5       97.62       83.71      4.90 o 
   3   5   5     1021.97     1016.63     19.72 o 
   4   5   5      460.42      470.02     12.15 o 
   5   5   5      165.96      174.55      7.43 o 
   6   5   5       14.64       15.65      8.18 o 
 -10   6   5       77.43       82.12      8.42 o 
  -9   6   5      430.04      431.78     11.65 o 
  -8   6   5      121.73      110.84      8.25 o 
  -7   6   5       15.04       12.88      3.46 o 
  -6   6   5      408.89      381.53      7.55 o 
  -5   6   5     1097.36     1069.67     27.29 o 
  -4   6   5      485.98      486.20     16.76 o 
  -3   6   5      545.96      510.51     11.46 o 
  -2   6   5     1285.24     1354.14     23.58 o 
  -1   6   5      467.09      482.92     11.38 o 
   0   6   5      206.79      202.09      7.06 o 
   1   6   5      116.55      117.84      5.71 o 
   2   6   5      873.40      815.86     21.14 o 
   3   6   5      271.80      265.47      8.96 o 
   4   6   5        9.14        9.66      4.39 o 
   5   6   5      134.80      142.06      9.06 o 
 -10   7   5       19.26       17.55      5.77 o 
  -9   7   5       69.12       82.13     10.15 o 
  -8   7   5      243.60      249.58      8.33 o 
  -7   7   5      155.17      153.82      9.01 o 
  -6   7   5       30.80       28.88      4.42 o 
  -5   7   5      562.36      557.44     13.42 o 
  -4   7   5     1225.20     1305.79     23.24 o 
  -3   7   5     1034.74     1083.26     20.26 o 
  -2   7   5       71.11       74.00      5.27 o 
  -1   7   5      342.51      319.05      9.38 o 
   0   7   5      731.41      751.80     17.87 o 
   1   7   5       24.33       22.29      4.37 o 
   2   7   5      364.61      358.45     10.73 o 
   3   7   5       35.99       39.60      5.59 o 
   4   7   5       66.95       71.47      7.03 o 
 -10   8   5       86.87       99.75      9.14 o 
  -9   8   5      243.39      263.26     12.74 o 
  -8   8   5      162.71      172.89     10.14 o 
  -7   8   5      371.35      378.04     14.69 o 
  -6   8   5      294.31      305.82      9.18 o 
  -5   8   5      335.36      333.78      9.68 o 
  -4   8   5        6.42        0.84      3.58 o 
  -3   8   5      633.97      661.07     14.88 o 
  -2   8   5      325.40      355.49     10.44 o 
  -1   8   5        7.48        0.01      3.73 o 
   0   8   5      285.75      282.55     14.40 o 
   1   8   5      725.02      718.78     16.69 o 
   2   8   5      391.00      380.35     15.92 o 
   3   8   5        2.60        0.68      5.18 o 
  -9   9   5      282.94      295.45     14.04 o 
  -8   9   5      225.74      230.69     11.98 o 
  -7   9   5       17.88       23.18      6.78 o 
  -6   9   5      152.53      156.69      7.25 o 
  -5   9   5      103.44      100.08      6.28 o 
  -4   9   5       66.82       63.67     11.57 o 
  -3   9   5       19.51        7.56      5.41 o 
  -2   9   5      143.01      157.11      7.59 o 
  -1   9   5      604.42      640.55     15.79 o 
   0   9   5       41.85       27.57      5.41 o 
   1   9   5       62.53       57.71      6.73 o 
  -7  10   5      279.73      279.97     14.11 o 
  -6  10   5       27.98       20.71      5.44 o 
  -5  10   5       19.51       18.96      5.47 o 
  -4  10   5      222.50      213.20      8.91 o 
  -3  10   5       90.06       89.55      6.80 o 
  -2  10   5        6.47        8.80      5.25 o 
  -1  10   5       58.96       58.84      9.42 o 
   1 -11   6        4.74        2.63      8.32 o 
   2 -11   6      115.84      114.64      7.17 o 
   3 -11   6      120.54      110.68      6.76 o 
   4 -11   6       46.75       45.51      5.91 o 
   5 -11   6        1.87       -0.34      4.74 o 
   6 -11   6      232.55      250.29      9.92 o 
   7 -11   6       35.46       44.24      6.69 o 
  -1 -10   6        0.35       -0.06      4.67 o 
   0 -10   6      238.01      238.20      8.87 o 
   1 -10   6      223.75      237.64      8.67 o 
   2 -10   6      214.89      219.34      8.23 o 
   3 -10   6       12.13       10.03      4.26 o 
   4 -10   6      602.32      619.54     14.70 o 
   5 -10   6      245.88      241.84      9.03 o 
   6 -10   6        5.22        7.12      4.60 o 
   7 -10   6       44.37       43.48      6.05 o 
   8 -10   6      181.01      213.50     12.12 o 
  -3  -9   6       76.34       79.80      6.44 o 
  -2  -9   6      105.00      116.92     10.99 o 
  -1  -9   6      258.61      273.67      9.31 o 
   0  -9   6      109.45      104.03      8.73 o 
   1  -9   6      826.57      807.16     17.04 o 
   2  -9   6       48.79       45.30      6.44 o 
   3  -9   6     1055.68     1050.87     20.32 o 
   4  -9   6      241.78      227.60      8.01 o 
   5  -9   6      173.25      172.76      8.78 o 
   6  -9   6      577.45      576.93     14.23 o 
   7  -9   6      173.10      194.63      8.11 o 
   8  -9   6       56.45       56.57      8.25 o 
   9  -9   6       40.09       47.29      7.84 o 
  -4  -8   6      104.22      106.22      9.01 o 
  -3  -8   6      150.00      144.76     12.70 o 
  -2  -8   6      189.79      200.48      7.91 o 
  -1  -8   6      727.26      707.98     15.57 o 
   0  -8   6     2188.17     2227.35     50.34 o 
   1  -8   6      300.43      291.04      8.70 o 
   2  -8   6      222.48      197.79      6.98 o 
   3  -8   6      496.07      480.71     11.42 o 
   4  -8   6      189.89      202.23      7.43 o 
   5  -8   6      132.46      115.14      5.99 o 
   6  -8   6      112.83      108.26      5.95 o 
   7  -8   6     1628.43     1570.58     36.61 o 
   8  -8   6      555.85      531.03     18.15 o 
   9  -8   6       31.72       26.16      6.75 o 
  10  -8   6       86.85       88.07      9.14 o 
  -5  -7   6      111.36      100.67      8.46 o 
  -4  -7   6       19.90       17.02      5.99 o 
  -3  -7   6        5.75        4.84      3.82 o 
  -2  -7   6      244.19      231.69      8.03 o 
  -1  -7   6       18.94       11.75      7.43 o 
   0  -7   6      407.96      385.59      9.98 o 
   1  -7   6      540.56      536.97     15.48 o 
   2  -7   6      225.61      221.66      6.98 o 
   3  -7   6       62.67       49.26      4.11 o 
   4  -7   6       62.59       59.22      4.27 o 
   5  -7   6      343.50      362.12      9.69 o 
   6  -7   6      138.34      147.70      6.39 o 
   7  -7   6        3.84        9.72      3.79 o 
   8  -7   6      210.91      220.01     11.16 o 
   9  -7   6      283.83      296.58     13.77 o 
  10  -7   6       43.16       45.23      8.46 o 
  -6  -6   6       50.01       32.29      8.53 o 
  -5  -6   6      357.18      375.03     16.47 o 
  -4  -6   6      104.51      113.93      9.04 o 
  -3  -6   6       27.22       29.19      4.30 o 
  -2  -6   6      147.57      141.22      6.15 o 
  -1  -6   6      696.58      683.29     14.16 o 
   0  -6   6      434.07      436.50     11.52 o 
   1  -6   6        0.41       -1.66      2.42 o 
   2  -6   6      659.77      660.11     13.08 o 
   3  -6   6      294.34      306.12      9.23 o 
   4  -6   6        5.48        4.67      2.81 o 
   5  -6   6       20.81       24.68      3.68 o 
   6  -6   6       98.35       99.45      5.30 o 
   7  -6   6      380.06      370.62      9.77 o 
   8  -6   6      141.16      137.86      8.73 o 
   9  -6   6      120.31      131.83      9.79 o 
  10  -6   6      128.71      146.66     11.37 o 
  -7  -5   6       51.50       54.48     10.20 o 
  -6  -5   6      192.85      197.03     12.46 o 
  -5  -5   6        0.86       -1.92      5.68 o 
  -4  -5   6      319.23      316.08      9.42 o 
  -3  -5   6      238.89      122.66      8.05 o 
  -2  -5   6      333.44      375.71     10.50 o 
  -1  -5   6       45.95       48.22      3.80 o 
   0  -5   6      608.99      554.70     11.43 o 
   1  -5   6      718.66      722.88     13.70 o 
   2  -5   6       89.97       93.04      8.37 o 
   3  -5   6      695.87      741.11     14.04 o 
   4  -5   6      835.13      831.96     15.60 o 
   5  -5   6     1347.44     1350.57     23.17 o 
   6  -5   6       12.36        8.24      3.07 o 
   7  -5   6        8.90        0.71      2.44 o 
   8  -5   6       10.82        4.71      3.50 o 
   9  -5   6       74.63       77.77      8.63 o 
  10  -5   6       26.87       22.25      5.30 o 
  -8  -4   6        0.71        4.86      7.81 o 
  -7  -4   6      135.83      131.25     10.65 o 
  -6  -4   6      697.81      683.24     22.70 o 
  -5  -4   6      945.85      933.33     17.99 o 
  -4  -4   6       19.67       13.30      2.64 o 
  -3  -4   6      334.15      339.82      9.57 o 
  -2  -4   6      805.54      769.86     13.56 o 
  -1  -4   6     2332.26     2502.13     30.50 o 
   0  -4   6     1770.58     1890.99     24.52 o 
   1  -4   6       13.38       22.47      2.96 o 
   2  -4   6     1124.85     1120.66     14.69 o 
   3  -4   6        2.84        0.45      1.59 o 
   4  -4   6       60.89       54.55      2.80 o 
   5  -4   6      938.68      952.47     13.72 o 
   6  -4   6     4905.15     4996.98     59.52 o 
   7  -4   6      336.18      346.77      9.18 o 
   8  -4   6      645.81      654.63     14.40 o 
   9  -4   6       76.65       70.24     10.19 o 
  10  -4   6      145.72      159.75      7.93 o 
  -8  -3   6      254.24      255.80      9.49 o 
  -7  -3   6      272.61      270.99      9.07 o 
  -6  -3   6        1.71        3.85      3.45 o 
  -5  -3   6      217.05      217.95     11.03 o 
  -4  -3   6      753.34      694.63     15.81 o 
  -3  -3   6      107.06       96.20      4.44 o 
  -2  -3   6      310.92      312.92      5.81 o 
  -1  -3   6     1163.59     1053.26     14.02 o 
   0  -3   6     1065.79     1087.98     14.23 o 
   1  -3   6      132.66      116.25      2.93 o 
   2  -3   6       64.27       74.95      2.52 o 
   3  -3   6     1156.01     1133.54     15.16 o 
   4  -3   6     1549.45     1564.49     20.41 o 
   5  -3   6      573.42      587.22      9.55 o 
   6  -3   6      574.91      571.93      9.82 o 
   7  -3   6        3.95        3.03      2.56 o 
   8  -3   6      230.66      236.75     16.92 o 
   9  -3   6       48.28       43.52      5.61 o 
  10  -3   6      155.71      183.15      8.58 o 
  -9  -2   6        6.93        2.18      6.80 o 
  -8  -2   6        3.56       -3.03      7.12 o 
  -7  -2   6       93.14      106.29      5.95 o 
  -6  -2   6      779.77      765.72     15.71 o 
  -5  -2   6       11.57        9.78      3.01 o 
  -4  -2   6      128.39      117.20      3.79 o 
  -3  -2   6     1132.16     1141.02     15.52 o 
  -2  -2   6     2632.50     2603.54     35.94 o 
  -1  -2   6       30.70       23.00      1.76 o 
   0  -2   6      727.83      714.97      9.88 o 
   1  -2   6     1914.51     1941.48     29.17 o 
   2  -2   6      692.60      619.90     26.02 o 
   3  -2   6        6.33        2.76      2.09 o 
   4  -2   6      729.15      716.50     15.13 o 
   5  -2   6     2311.85     2326.34     42.70 o 
   6  -2   6      412.10      384.66      9.26 o 
   7  -2   6       58.22       40.53     16.09 o 
   8  -2   6      457.64      457.12     11.72 o 
   9  -2   6      365.91      386.69     11.42 o 
  10  -2   6       26.72       19.55      7.29 o 
  -9  -1   6      207.43      207.00      8.78 o 
  -8  -1   6       74.35       87.85      5.78 o 
  -7  -1   6      138.63      140.57      6.40 o 
  -6  -1   6       85.47       85.42      4.96 o 
  -5  -1   6      114.02      113.57      4.96 o 
  -4  -1   6      222.33      192.49      4.62 o 
  -3  -1   6      382.53      420.07      7.10 o 
  -2  -1   6     5950.12     6438.28     74.47 o 
  -1  -1   6      226.66      200.53      4.96 o 
   0  -1   6      207.57      198.82      5.58 o 
   1  -1   6        6.79        2.89      1.51 o 
   2  -1   6      990.84      975.64     13.12 o 
   3  -1   6     2191.59     2188.05     27.06 o 
   4  -1   6      114.42       89.33      3.18 o 
   5  -1   6       70.29       64.97      3.20 o 
   6  -1   6      250.39      260.49      6.06 o 
   7  -1   6      533.90      573.53     18.53 o 
   9  -1   6      273.11      281.27     13.63 o 
 -10   0   6       29.28       47.56     16.76 o 
  -9   0   6       21.96       27.47      5.18 o 
  -8   0   6      201.82      173.24      8.30 o 
  -7   0   6     1200.69     1165.51     21.62 o 
  -6   0   6      909.39      898.26     17.14 o 
  -5   0   6       27.58       24.19      3.21 o 
  -4   0   6      161.16      173.70      4.52 o 
  -3   0   6     5861.68     5979.93     69.52 o 
  -2   0   6       24.30       24.25      3.31 o 
  -1   0   6       56.83       43.23      3.22 o 
   0   0   6     3200.08     3233.63     38.17 o 
   1   0   6     2694.73     2739.98     32.71 o 
   2   0   6      582.16      651.41      9.48 o 
   3   0   6      341.49      327.36      5.95 o 
   4   0   6     1069.60     1139.09     25.48 o 
   5   0   6      710.51      669.04     12.13 o 
   6   0   6      162.39      149.19      5.87 o 
   7   0   6       81.88      105.60      8.97 o 
   8   0   6      336.81      323.80     15.24 o 
   9   0   6        8.75       11.98      7.05 o 
 -10   1   6      240.45      229.86      9.29 o 
  -9   1   6      398.10      406.22     21.38 o 
  -8   1   6      169.77      150.15      6.76 o 
  -7   1   6      158.47      157.92      6.42 o 
  -6   1   6        6.21        5.04      2.77 o 
  -5   1   6      123.45      107.77      4.18 o 
  -4   1   6       99.98      120.19      3.50 o 
  -3   1   6      477.75      476.20      9.49 o 
  -2   1   6     3397.98     3515.55     41.58 o 
  -1   1   6     2588.05     2686.01     39.73 o 
   0   1   6     3535.67     3834.47     55.62 o 
   1   1   6      227.73      208.83      5.65 o 
   2   1   6      953.20      930.88     12.64 o 
   3   1   6      103.06       92.72      4.14 o 
   4   1   6       33.32       33.37      3.47 o 
   5   1   6      209.19      207.62      6.75 o 
   6   1   6       60.16       74.78      4.51 o 
   7   1   6      108.98      104.61      8.97 o 
   8   1   6      129.85      108.21     10.24 o 
 -10   2   6       70.91       58.44      6.60 o 
  -9   2   6      184.22      167.92      7.59 o 
  -8   2   6     1054.14     1112.17     21.44 o 
  -7   2   6      252.99      252.91      8.08 o 
  -6   2   6        2.46        2.90      2.70 o 
  -5   2   6      642.72      623.63      9.81 o 
  -4   2   6      418.74      380.47      6.72 o 
  -3   2   6      505.74      473.45      9.69 o 
  -2   2   6      575.21      548.33      8.26 o 
  -1   2   6     2349.30     2288.36     34.66 o 
   0   2   6     1993.34     1963.19     30.41 o 
   1   2   6      416.25      373.25      8.50 o 
   2   2   6      105.51       94.34      4.30 o 
   3   2   6     1006.46      992.03     18.00 o 
   4   2   6      825.38      841.70     35.89 o 
   5   2   6      132.55      130.13      6.04 o 
   6   2   6      101.91      101.84      8.70 o 
   7   2   6      215.84      233.26     13.29 o 
   8   2   6      232.37      216.76     13.63 o 
 -10   3   6      290.36      332.41     11.01 o 
  -9   3   6       30.52       27.36      4.98 o 
  -8   3   6        0.21       -3.58      6.28 o 
  -7   3   6      564.42      559.62     12.82 o 
  -6   3   6      549.59      554.32     13.56 o 
  -5   3   6       40.47       45.69      2.72 o 
  -4   3   6     1066.22     1043.65     28.51 o 
  -3   3   6     1560.27     1571.18     20.16 o 
  -2   3   6      294.37      285.64      5.24 o 
  -1   3   6      532.88      555.57     11.10 o 
   0   3   6      211.56      208.24      6.18 o 
   1   3   6     1255.91     1253.13     21.40 o 
   2   3   6     1498.85     1524.13     25.58 o 
   3   3   6        1.02       -2.74      2.74 o 
   4   3   6      500.98      480.82     11.51 o 
   5   3   6      516.31      517.52     14.36 o 
   6   3   6      107.53       97.87      9.52 o 
   7   3   6        2.93       12.98      7.50 o 
 -10   4   6       95.72       96.38      6.43 o 
  -9   4   6      238.07      251.89      8.90 o 
  -8   4   6      296.96      281.26      8.86 o 
  -7   4   6        2.22        0.58      2.91 o 
  -6   4   6      512.86      502.42     28.30 o 
  -5   4   6      644.25      636.23     10.13 o 
  -4   4   6      910.82      881.10     15.66 o 
  -3   4   6      137.59      135.79      4.94 o 
  -2   4   6       17.45       19.02      2.81 o 
  -1   4   6     1359.32     1344.19     22.71 o 
   0   4   6       77.77       83.48      4.46 o 
   1   4   6      473.30      452.13     10.59 o 
   2   4   6      164.31      144.51      5.83 o 
   3   4   6     3631.55     3716.85    100.86 o 
   4   4   6      398.84      375.80     10.31 o 
   5   4   6        0.41        0.47      3.67 o 
   6   4   6      329.40      326.50     16.23 o 
 -10   5   6       59.67       46.04      8.70 o 
  -9   5   6        4.24        2.56      4.01 o 
  -8   5   6        1.98        5.38      3.79 o 
  -7   5   6       39.38       53.49     11.13 o 
  -6   5   6        6.15        8.31      3.06 o 
  -5   5   6      650.26      623.91     20.61 o 
  -4   5   6     1719.80     1800.11     29.20 o 
  -3   5   6      383.43      365.18      8.98 o 
  -2   5   6       68.88       73.79      4.40 o 
  -1   5   6     1269.53     1279.67     22.41 o 
   0   5   6      166.66      164.49      6.66 o 
   1   5   6      677.01      672.41     14.42 o 
   2   5   6      151.81      153.64      6.51 o 
   3   5   6      378.83      348.38     10.13 o 
   4   5   6      553.14      574.10     14.01 o 
   5   5   6      197.96      210.67      8.50 o 
 -10   6   6       97.42       89.59      6.48 o 
  -9   6   6      358.90      359.07     10.82 o 
  -8   6   6        0.55       -2.05      3.63 o 
  -7   6   6       61.99       65.57      6.85 o 
  -6   6   6      392.95      377.25      9.51 o 
  -5   6   6      105.45      105.57      5.02 o 
  -4   6   6       66.04       62.85      9.33 o 
  -3   6   6      170.37      186.39      6.76 o 
  -2   6   6      871.86      815.73     16.28 o 
  -1   6   6        4.42        1.98      3.04 o 
   0   6   6      219.38      201.77      7.27 o 
   1   6   6      162.99      159.33      8.08 o 
   2   6   6      201.39      211.34     13.20 o 
   3   6   6      234.87      248.21      9.08 o 
   4   6   6        0.21       -3.44      4.26 o 
 -10   7   6       12.57        6.37      6.68 o 
  -9   7   6       18.78       17.57      6.47 o 
  -8   7   6      575.21      602.36     19.76 o 
  -7   7   6       30.27       25.92      6.33 o 
  -6   7   6       96.33       86.63      7.53 o 
  -5   7   6      517.52      502.18     11.92 o 
  -4   7   6      181.90      177.43      6.91 o 
  -3   7   6      307.07      317.02      9.40 o 
  -2   7   6        5.22        6.79      3.52 o 
  -1   7   6      229.83      210.70      7.78 o 
   0   7   6      347.81      352.73     10.40 o 
   1   7   6      303.56      324.15     10.15 o 
   2   7   6       64.91       57.43      6.01 o 
   3   7   6       20.07       21.00      4.92 o 
  -9   8   6      536.38      521.69     18.97 o 
  -8   8   6      403.58      411.53     16.61 o 
  -7   8   6       99.30       97.49      8.32 o 
  -6   8   6      127.48      121.70      6.21 o 
  -5   8   6      287.62      265.97      8.81 o 
  -4   8   6      129.90      122.58      6.51 o 
  -3   8   6      459.02      437.38     11.79 o 
  -2   8   6      328.35      334.73     10.43 o 
  -1   8   6        8.01        5.24      4.06 o 
   0   8   6      108.69      114.03      6.89 o 
   1   8   6      500.39      502.11     13.78 o 
   2   8   6      378.70      413.59     12.76 o 
  -8   9   6      169.69      169.54     10.99 o 
  -7   9   6       22.65       11.57      6.81 o 
  -6   9   6      162.41      172.49      7.77 o 
  -5   9   6      530.73      561.43     25.63 o 
  -4   9   6      103.67      106.47      6.58 o 
  -3   9   6        6.63        6.48      5.27 o 
  -2   9   6       10.82        8.82      4.51 o 
  -1   9   6      334.72      334.19     13.56 o 
   0   9   6       20.78       19.03      5.28 o 
  -6  10   6        0.73       -0.64      5.14 o 
  -5  10   6       82.40       70.88     11.03 o 
  -4  10   6      450.75      480.17     13.71 o 
  -3  10   6      196.88      199.69      9.09 o 
   2 -11   7      146.26      140.19      7.37 o 
   3 -11   7      177.24      175.84      9.49 o 
   4 -11   7      145.38      146.69      7.49 o 
   5 -11   7       94.81       92.20     16.23 o 
   6 -11   7      123.90      126.10      7.80 o 
  -1 -10   7        3.15        3.24      4.95 o 
   0 -10   7      148.12      140.33     15.53 o 
   1 -10   7      106.53      108.21      6.51 o 
   2 -10   7      187.74      177.59      7.61 o 
   3 -10   7        3.70       -0.51      5.22 o 
   4 -10   7      303.02      282.94      9.65 o 
   5 -10   7       97.04       90.95      6.29 o 
   6 -10   7       11.39       11.32      6.80 o 
   7 -10   7       46.57       48.29      6.16 o 
   8 -10   7      132.88      125.62      7.59 o 
  -2  -9   7      176.82      159.46      7.87 o 
  -1  -9   7      192.52      182.47      7.91 o 
   0  -9   7       18.33       20.33      4.86 o 
   1  -9   7       33.56       27.05      4.66 o 
   2  -9   7        4.29        5.97      3.81 o 
   3  -9   7      590.82      589.62     13.87 o 
   4  -9   7        2.24       -2.78      3.52 o 
   5  -9   7      124.60      137.82      6.86 o 
   6  -9   7      509.42      520.30     13.50 o 
   7  -9   7      516.04      475.67     13.04 o 
   8  -9   7        0.08       -5.55      5.55 o 
  -4  -8   7       37.22       39.76      8.29 o 
  -3  -8   7       26.18       27.96      5.39 o 
  -2  -8   7      504.35      493.01     20.75 o 
  -1  -8   7      988.63      966.74     19.61 o 
   0  -8   7      555.03      551.88     13.24 o 
   1  -8   7      287.54      279.46      8.69 o 
   2  -8   7       69.77       68.31      9.04 o 
   3  -8   7      212.66      203.33      7.21 o 
   4  -8   7       81.07       86.12      5.36 o 
   5  -8   7       27.15       12.21      3.98 o 
   6  -8   7       15.75       12.54      4.19 o 
   7  -8   7     1011.21      961.16     19.76 o 
   8  -8   7      309.30      323.04     13.80 o 
   9  -8   7       44.93       42.26      7.60 o 
  -5  -7   7      159.96      148.03     10.27 o 
  -4  -7   7        0.22       -1.20      5.65 o 
  -3  -7   7      174.61      172.21      7.57 o 
  -2  -7   7      351.65      370.87     11.47 o 
  -1  -7   7      175.20      169.43      6.91 o 
   0  -7   7      201.68      205.15      7.20 o 
   1  -7   7      966.58      961.02     18.41 o 
   2  -7   7      284.37      287.12     11.47 o 
   3  -7   7      141.56      140.99      5.77 o 
   4  -7   7      308.36      296.24      8.52 o 
   5  -7   7      373.48      343.22      9.58 o 
   6  -7   7      474.88      461.01     11.73 o 
   7  -7   7        1.11        3.22      3.56 o 
   8  -7   7      234.23      231.45     11.85 o 
   9  -7   7      372.64      406.84     16.47 o 
  -6  -6   7       61.02       65.40     10.24 o 
  -5  -6   7      230.52      240.69     13.42 o 
  -4  -6   7      124.63      105.06      7.94 o 
  -3  -6   7        0.43       -3.36      3.60 o 
  -2  -6   7        1.34       -0.57      3.29 o 
  -1  -6   7      213.45      218.62      7.25 o 
   0  -6   7      672.38      645.33     13.52 o 
   1  -6   7       12.26        7.82      2.79 o 
   2  -6   7      504.95      518.86     11.32 o 
   3  -6   7      233.71      234.34      7.02 o 
   4  -6   7      119.07      112.11      5.16 o 
   5  -6   7       85.65       77.31      5.03 o 
   6  -6   7      242.88      240.16      7.83 o 
   7  -6   7      586.07      633.08     13.89 o 
   8  -6   7      139.65      134.54      8.94 o 
   9  -6   7      123.57      141.83     10.31 o 
  10  -6   7       46.43       49.99      9.45 o 
  -7  -5   7       58.73       79.31     11.23 o 
  -6  -5   7      250.63      263.74     14.48 o 
  -5  -5   7       11.71        1.71      6.30 o 
  -4  -5   7      127.13      124.09      6.41 o 
  -3  -5   7        3.42        0.21      3.03 o 
  -2  -5   7     1112.42     1045.48     19.34 o 
  -1  -5   7       51.77       47.90      5.50 o 
   0  -5   7      209.64      204.48      6.44 o 
   1  -5   7      804.26      758.30     35.41 o 
   2  -5   7       10.05        0.09      2.20 o 
   3  -5   7       60.33       70.96      3.98 o 
   4  -5   7      581.83      580.79     12.29 o 
   5  -5   7      821.95      823.20     16.03 o 
   6  -5   7       13.03       10.44      3.12 o 
   7  -5   7        9.38        7.71      3.38 o 
   8  -5   7       17.71       19.89      6.23 o 
   9  -5   7       83.43       81.98      8.70 o 
  10  -5   7        0.40        0.62      7.46 o 
  -7  -4   7       92.17       98.31      9.79 o 
  -6  -4   7      171.45      189.64     11.98 o 
  -5  -4   7      681.00      703.65     22.77 o 
  -4  -4   7       13.87        3.32      3.34 o 
  -2  -4   7      627.83      642.23     13.07 o 
  -1  -4   7     1319.00     1344.90     55.51 o 
   0  -4   7      663.88      685.75     13.21 o 
   1  -4   7      220.08      260.22      6.75 o 
   2  -4   7     1051.73      986.27     17.10 o 
   3  -4   7      270.31      285.45      5.59 o 
   4  -4   7       21.15       22.45      3.58 o 
   5  -4   7      973.76     1018.75     14.93 o 
   6  -4   7      862.95      908.48     13.73 o 
   7  -4   7        1.62       -1.93      2.39 o 
   8  -4   7       10.32        5.74      3.82 o 
   9  -4   7      239.13      242.50      9.00 o 
  10  -4   7      118.09      131.74     10.77 o 
  -8  -3   7      446.19      436.87     19.21 o 
  -7  -3   7      338.97      332.40     10.20 o 
  -6  -3   7        0.35       -0.15      3.44 o 
  -5  -3   7      103.78      111.82      5.40 o 
  -4  -3   7      795.71      773.43     12.14 o 
  -3  -3   7      323.26      344.55      9.64 o 
  -2  -3   7        7.14        1.08      1.86 o 
  -1  -3   7      720.68      673.30      9.93 o 
   0  -3   7     1309.48     1278.50     16.70 o 
   1  -3   7      368.65      346.18      5.96 o 
   2  -3   7      335.23      292.57      5.42 o 
   3  -3   7     1831.19     1827.58     23.25 o 
   4  -3   7     2428.68     2352.80     38.77 o 
   5  -3   7     1000.78      985.79     14.41 o 
   6  -3   7       53.63       52.92      6.43 o 
   7  -3   7       77.77       76.28      4.83 o 
   8  -3   7      390.39      419.43     19.67 o 
   9  -3   7       96.85       90.05      6.37 o 
  -9  -2   7        0.81       -2.09      4.93 o 
  -8  -2   7        3.94        5.15      4.73 o 
  -7  -2   7      337.20      347.14     10.15 o 
  -6  -2   7      869.82      858.97     17.13 o 
  -5  -2   7      121.35      122.08      8.12 o 
  -4  -2   7      345.63      342.36      6.78 o 
  -3  -2   7      680.53      649.70     11.04 o 
  -2  -2   7      140.68      155.88      3.97 o 
  -1  -2   7       34.02       45.72      2.31 o 
   0  -2   7      869.08      835.57     29.04 o 
   1  -2   7      522.32      491.29      9.47 o 
   2  -2   7      725.95      736.04     12.52 o 
   3  -2   7       67.77       44.64      2.63 o 
   4  -2   7      322.62      327.85      6.59 o 
   5  -2   7      395.85      376.50      7.37 o 
   6  -2   7      968.24      985.59     14.95 o 
   7  -2   7       28.63       20.66      5.82 o 
   9  -2   7      209.05      222.44     12.33 o 
  -9  -1   7      128.32      145.05      7.62 o 
  -8  -1   7      140.21      134.65      6.88 o 
  -7  -1   7       37.77       38.89      6.45 o 
  -6  -1   7      148.11      154.53      6.75 o 
  -5  -1   7       91.68       91.69      4.65 o 
  -4  -1   7      253.79      241.11      6.78 o 
  -3  -1   7       96.35      107.60      3.45 o 
  -2  -1   7     5490.07     5632.44     65.73 o 
  -1  -1   7      150.62      129.06      3.37 o 
   0  -1   7      588.80      574.23      8.54 o 
   1  -1   7       67.98       59.55      2.74 o 
   2  -1   7      243.43      243.44      4.96 o 
   3  -1   7      423.61      375.07      6.79 o 
   4  -1   7      106.22      116.66      3.74 o 
   5  -1   7       72.02       68.50      3.40 o 
   6  -1   7      454.00      446.70     10.68 o 
   7  -1   7      857.47      818.06     24.96 o 
   8  -1   7       21.55       20.44      7.16 o 
   9  -1   7       28.29       40.24      8.73 o 
  -9   0   7        2.55       -0.81      4.44 o 
  -8   0   7      262.16      277.45      9.30 o 
  -7   0   7      230.82      247.41      9.59 o 
  -6   0   7      117.99      126.63      5.63 o 
  -5   0   7      908.75      863.52     32.19 o 
  -4   0   7       79.90       87.98      3.33 o 
  -3   0   7     2137.51     2200.79     33.66 o 
  -2   0   7        1.80       -0.04      1.40 o 
  -1   0   7      337.04      299.83      5.36 o 
   0   0   7        5.93        7.29      2.62 o 
   1   0   7      821.80      780.25     10.93 o 
   2   0   7     1364.67     1488.57     19.27 o 
   3   0   7        6.35        6.79      2.44 o 
   4   0   7      617.01      613.72     12.67 o 
   5   0   7      327.14      332.00      8.76 o 
   6   0   7       46.32       54.19      4.69 o 
   7   0   7      256.60      243.64     12.84 o 
   8   0   7      412.53      369.14     16.85 o 
 -10   1   7      548.94      542.36     14.82 o 
  -9   1   7      983.54      935.33     24.19 o 
  -8   1   7      387.42      350.40     10.37 o 
  -7   1   7       12.88        3.36      3.35 o 
  -6   1   7        3.99        0.77      2.81 o 
  -5   1   7      403.84      386.26      7.27 o 
  -4   1   7       21.34       15.23      2.66 o 
  -3   1   7      975.99     1010.30     17.14 o 
  -2   1   7     4579.21     4816.25     56.53 o 
  -1   1   7     1214.52     1207.98     15.74 o 
   0   1   7      499.03      501.62     18.73 o 
   1   1   7      208.57      208.55     11.11 o 
   2   1   7      560.36      548.46     11.38 o 
   3   1   7       65.79       67.69      3.96 o 
   4   1   7        7.99        8.74      2.81 o 
   5   1   7       15.01       19.30      3.54 o 
   6   1   7      211.70      198.61      7.17 o 
   7   1   7      223.38      225.21     12.77 o 
   8   1   7        2.02        1.78      7.33 o 
 -10   2   7        9.65       10.63      5.15 o 
  -9   2   7       28.04       40.80      7.45 o 
  -8   2   7      357.78      368.33     10.46 o 
  -7   2   7      701.67      695.31     14.83 o 
  -6   2   7        0.85       -2.04      2.75 o 
  -5   2   7      168.41      180.66      4.72 o 
  -4   2   7      448.71      420.62      7.42 o 
  -3   2   7      219.88      214.62      4.72 o 
  -2   2   7      228.07      230.27      4.78 o 
  -1   2   7      984.02     1016.09     17.59 o 
   0   2   7     1321.90     1327.93     22.13 o 
   1   2   7      613.77      611.13     18.63 o 
   2   2   7       72.27       63.05      3.94 o 
   3   2   7      590.22      574.60     12.40 o 
   4   2   7      126.37      120.76      9.47 o 
   5   2   7      129.48      129.07      5.95 o 
   6   2   7      169.74      164.05      7.17 o 
   7   2   7       15.09       15.14      7.29 o 
 -10   3   7      278.52      284.94     10.16 o 
  -9   3   7        1.93        0.50      4.29 o 
  -8   3   7        9.09        5.03      3.85 o 
  -7   3   7      647.82      645.95     19.45 o 
  -6   3   7      620.62      604.86     17.46 o 
  -5   3   7      398.93      344.65      6.80 o 
  -4   3   7      457.46      412.95      9.13 o 
  -3   3   7      696.28      683.35     22.89 o 
  -2   3   7      864.90      891.35     16.22 o 
  -1   3   7      577.69      559.64     11.62 o 
   0   3   7      390.42      388.89      9.32 o 
   1   3   7      771.42      801.66     15.53 o 
   2   3   7     1043.93     1069.46     19.67 o 
   3   3   7        0.10       -2.84      2.84 o 
   4   3   7      238.15      251.29      8.13 o 
   5   3   7      562.91      541.03     13.19 o 
   6   3   7      230.38      251.03     14.11 o 
   7   3   7        2.18        1.58      7.29 o 
 -10   4   7       68.63       66.15      6.79 o 
  -9   4   7       67.09       82.51      6.90 o 
  -8   4   7      528.85      523.85     12.89 o 
  -7   4   7       15.73       12.84      3.72 o 
  -6   4   7      764.97      711.44     14.42 o 
  -5   4   7     1207.33     1185.92     20.56 o 
  -4   4   7      767.87      744.80     16.11 o 
  -3   4   7       20.57       11.97      2.91 o 
  -2   4   7      149.44      158.56     10.03 o 
  -1   4   7     1054.84     1056.18     19.10 o 
   0   4   7      102.48      111.96      5.22 o 
   1   4   7     1470.17     1504.65     25.96 o 
   2   4   7      318.61      316.98      9.11 o 
   3   4   7     2869.75     2692.07     43.26 o 
   4   4   7      110.03      113.68      6.20 o 
   5   4   7       77.68       87.12      9.59 o 
   6   4   7       52.60       44.76      9.31 o 
 -10   5   7      100.90      104.52      7.21 o 
  -9   5   7        7.77        7.98      6.47 o 
  -8   5   7        3.49       -3.67      3.67 o 
  -7   5   7      153.95      144.40      8.87 o 
  -6   5   7      436.48      417.79     14.79 o 
  -4   5   7      679.66      666.07     13.66 o 
  -3   5   7     2983.42     3003.80     46.32 o 
  -2   5   7      358.12      357.92      9.48 o 
  -1   5   7        1.60       -2.67      2.85 o 
   0   5   7      868.39      877.66     17.42 o 
   1   5   7      341.85      360.76     12.88 o 
   2   5   7      222.44      209.35      7.79 o 
   3   5   7      220.23      228.74      8.33 o 
   4   5   7     1013.84     1018.22     20.89 o 
   5   5   7      105.10       95.98      8.53 o 
 -10   6   7        9.58        8.25      7.09 o 
  -9   6   7      198.64      217.00     11.88 o 
  -8   6   7       21.93       26.06      6.78 o 
  -7   6   7       59.44       66.60      7.05 o 
  -6   6   7       40.09       35.23      6.88 o 
  -5   6   7      467.61      478.71     11.36 o 
  -4   6   7      158.37      157.44      6.39 o 
  -3   6   7       16.04        3.82      3.24 o 
  -2   6   7      568.98      555.17     12.88 o 
  -1   6   7       22.55       18.56      3.98 o 
   0   6   7       15.43       11.53      3.79 o 
   1   6   7      150.20      138.57      6.69 o 
   2   6   7      328.35      334.79     10.37 o 
   3   6   7      196.46      194.34      8.26 o 
   4   6   7       14.32       23.13      5.18 o 
  -9   7   7        9.36        2.71      6.10 o 
  -8   7   7      463.53      467.31     17.43 o 
  -7   7   7        7.57       11.98      5.68 o 
  -5   7   7      164.34      153.31      6.78 o 
  -4   7   7      781.51      782.76     16.54 o 
  -3   7   7       72.98       71.60      5.25 o 
  -2   7   7        3.99        2.50      3.67 o 
  -1   7   7      278.09      277.64      9.24 o 
   0   7   7      534.44      541.60     13.84 o 
   1   7   7       36.43       44.68      5.48 o 
   2   7   7       99.95       93.71      6.94 o 
   3   7   7       34.40       18.89      7.69 o 
  -8   8   7      188.04      166.97     10.68 o 
  -7   8   7        3.70        6.06      6.47 o 
  -6   8   7       97.10      104.59      6.18 o 
  -5   8   7       70.49       56.76      9.13 o 
  -4   8   7      119.02      119.59      6.72 o 
  -3   8   7      117.35      113.37      6.71 o 
  -2   8   7      614.00      614.78     15.22 o 
  -1   8   7       58.44       63.44      6.37 o 
   0   8   7       50.96       51.18      6.33 o 
   1   8   7      371.56      384.68     12.21 o 
  -7   9   7        5.56        2.50      7.29 o 
  -6   9   7      225.45      229.36      9.12 o 
  -5   9   7      608.36      590.42     14.89 o 
  -4   9   7      103.02       99.00      6.78 o 
  -3   9   7       54.14       47.14      6.30 o 
  -2   9   7       26.03       25.39      5.49 o 
  -1   9   7      282.77      298.71     11.03 o 
   0 -10   8       73.72       74.40      6.39 o 
   1 -10   8      124.88      123.64      6.92 o 
   2 -10   8      371.38      369.34     12.10 o 
   3 -10   8        0.93       -1.19      4.38 o 
   4 -10   8      119.36      113.65      6.64 o 
   5 -10   8       69.59       79.12      6.72 o 
   6 -10   8        3.71       -0.15      4.83 o 
   7 -10   8       30.13       37.75     12.53 o 
  -2  -9   8      409.49      423.68     12.61 o 
  -1  -9   8      381.87      379.64     11.46 o 
   0  -9   8        3.13       -1.03      4.25 o 
   1  -9   8       13.82       14.10      4.33 o 
   2  -9   8      589.55      578.47     14.86 o 
   3  -9   8      276.93      287.66      9.31 o 
   4  -9   8        4.02       -2.57      4.14 o 
   5  -9   8       79.62       79.53     13.17 o 
   6  -9   8      523.33      498.77     13.40 o 
   7  -9   8      147.58      133.04      7.32 o 
   8  -9   8        7.92        2.47      6.57 o 
  -3  -8   8      154.25      157.83      7.72 o 
  -2  -8   8        1.13       -2.41      4.31 o 
  -1  -8   8      153.55      159.49      7.40 o 
   0  -8   8       66.81       70.06      5.61 o 
   1  -8   8      170.42      173.92      7.12 o 
   2  -8   8       19.60       17.72      4.05 o 
   3  -8   8      293.80      305.89      9.15 o 
   4  -8   8      327.10      314.18     11.59 o 
   5  -8   8      174.27      166.40     12.70 o 
   6  -8   8       44.75       34.91      5.28 o 
   7  -8   8      414.56      438.00     12.23 o 
   8  -8   8      180.74      203.06     11.54 o 
  -4  -7   8      118.00      111.77      8.97 o 
  -3  -7   8      538.85      537.83     13.67 o 
  -2  -7   8      429.64      415.53     11.37 o 
  -1  -7   8       12.36        7.58      3.88 o 
   0  -7   8      181.23      170.28      6.82 o 
   1  -7   8      834.49      824.90     16.68 o 
   2  -7   8        5.55        5.85      3.22 o 
   3  -7   8        1.33        3.25      3.15 o 
   4  -7   8      268.81      258.67      8.24 o 
   5  -7   8      465.21      488.13     12.08 o 
   6  -7   8      232.38      239.92      9.67 o 
   7  -7   8        6.26        4.93      4.02 o 
   8  -7   8      178.50      177.17     10.55 o 
   9  -7   8      327.76      344.72     15.34 o 
  -4  -6   8      233.68      223.78     11.44 o 
  -3  -6   8       28.12       23.86     10.46 o 
  -2  -6   8       61.56       63.01      5.03 o 
  -1  -6   8      814.06      809.40     16.49 o 
   0  -6   8      277.89      291.09      8.40 o 
   1  -6   8        0.08       -2.66      2.66 o 
   2  -6   8      610.50      564.48     12.24 o 
   3  -6   8       80.33       75.77      5.15 o 
   4  -6   8       15.82       19.95      3.55 o 
   5  -6   8      143.96      139.52      8.87 o 
   6  -6   8      242.44      252.74      8.34 o 
   7  -6   8      521.85      545.10     13.03 o 
   8  -6   8      206.59      228.02     11.75 o 
   9  -6   8        9.46       -2.05      6.16 o 
  -6  -5   8      121.54      105.26     10.31 o 
  -5  -5   8       30.67       34.07      7.91 o 
  -4  -5   8      180.45      167.99     10.27 o 
  -3  -5   8       30.92       36.90      8.58 o 
  -2  -5   8      414.01      396.17     10.22 o 
  -1  -5   8       65.35       62.84      4.30 o 
   0  -5   8      470.56      444.63     12.07 o 
   1  -5   8     1302.16     1327.71     33.85 o 
   2  -5   8       91.61       88.54      4.54 o 
   3  -5   8        6.24        4.40      2.65 o 
   4  -5   8      392.08      425.08     10.25 o 
   5  -5   8      301.25      311.13      8.80 o 
   6  -5   8       60.24       62.09      4.64 o 
   7  -5   8        5.05        1.70      4.74 o 
   8  -5   8      337.34      338.32     14.48 o 
   9  -5   8      235.92      243.81     13.32 o 
  -7  -4   8        0.18       10.48      7.74 o 
  -6  -4   8      137.06      143.65     11.03 o 
  -5  -4   8      486.73      467.21     17.98 o 
  -4  -4   8       95.66       91.26      5.65 o 
  -3  -4   8        8.16       -1.47      4.55 o 
  -2  -4   8       41.65       38.26      4.10 o 
  -1  -4   8      165.55      141.69      5.58 o 
   0  -4   8      124.55      123.23      4.95 o 
   1  -4   8      884.95      925.11     17.74 o 
   2  -4   8      912.31      928.66     16.56 o 
   3  -4   8      717.11      698.33     13.55 o 
   4  -4   8      560.92      574.81     12.21 o 
   5  -4   8       48.46       28.35      5.34 o 
   6  -4   8       19.93       13.94      4.33 o 
   7  -4   8        5.30        1.66      3.34 o 
   8  -4   8        2.57        5.38      6.03 o 
   9  -4   8      143.44      154.78     12.12 o 
  -8  -3   8      203.82      210.39     13.63 o 
  -7  -3   8      252.85      258.39     14.01 o 
  -6  -3   8        2.32       -0.89      5.92 o 
  -5  -3   8      159.59      171.18     10.48 o 
  -4  -3   8      747.18      743.00     12.01 o 
  -3  -3   8      302.82      313.19      7.79 o 
  -2  -3   8       20.17       20.42      3.50 o 
  -1  -3   8      528.48      519.85      8.41 o 
   0  -3   8     1845.95     1910.31     24.09 o 
   1  -3   8      258.35      253.03      6.95 o 
   2  -3   8       30.72       24.50      7.03 o 
   3  -3   8     1484.37     1396.54     23.03 o 
   4  -3   8     2196.04     2155.80     27.68 o 
   5  -3   8        4.93        5.85      2.16 o 
   6  -3   8       75.92       69.50      3.91 o 
   7  -3   8      422.45      405.01     10.54 o 
   8  -3   8      157.98      158.92     10.10 o 
   9  -3   8       26.75       17.33      7.02 o 
  -8  -2   8        2.58        2.90      4.65 o 
  -7  -2   8      353.79      353.01     10.44 o 
  -6  -2   8      472.10      482.38     11.83 o 
  -5  -2   8      368.90      353.59      9.21 o 
  -4  -2   8       83.52       83.82      3.73 o 
  -3  -2   8      489.36      473.62     13.13 o 
  -2  -2   8      480.42      467.31      9.63 o 
  -1  -2   8      245.56      251.47      5.47 o 
   0  -2   8      115.68      112.50      4.22 o 
   1  -2   8     1309.02     1285.10     29.87 o 
   2  -2   8     1285.65     1239.07     16.58 o 
   3  -2   8      838.40      839.42     12.48 o 
   4  -2   8      478.84      456.53      8.54 o 
   5  -2   8     1017.45     1024.98     22.47 o 
   6  -2   8     1410.94     1418.67     24.83 o 
   7  -2   8        1.17       -3.23      3.23 o 
   8  -2   8      113.23      108.28      9.69 o 
   9  -2   8      102.48      103.34      9.52 o 
  -9  -1   8       40.05       53.75      6.57 o 
  -8  -1   8      259.10      271.54      9.54 o 
  -7  -1   8        1.06        1.63      3.77 o 
  -6  -1   8       13.37       14.10      3.57 o 
  -5  -1   8       72.05       79.10      4.74 o 
  -4  -1   8      696.68      711.02     11.24 o 
  -3  -1   8        6.64        0.62      1.91 o 
  -2  -1   8     1751.08     1739.33     22.41 o 
  -1  -1   8      903.29      913.30     12.82 o 
   0  -1   8     1118.59     1062.26     17.53 o 
   1  -1   8      544.82      516.67     11.32 o 
   2  -1   8      654.71      666.06     10.18 o 
   3  -1   8      462.30      441.14      7.83 o 
   4  -1   8       76.50       83.94      6.22 o 
   5  -1   8      130.55      117.01      5.29 o 
   6  -1   8      787.81      764.58     15.84 o 
   7  -1   8      976.78      930.82     27.77 o 
   8  -1   8      134.45      128.14     10.72 o 
  -9   0   8       45.93       43.94      6.17 o 
  -8   0   8        7.10       10.17      4.51 o 
  -7   0   8        2.93        4.82      3.67 o 
  -6   0   8        3.17        1.63      3.21 o 
  -5   0   8      198.43      194.51      7.41 o 
  -4   0   8      562.96      524.56      9.00 o 
  -3   0   8      460.42      465.11      8.06 o 
  -2   0   8      845.25      877.65     12.64 o 
  -1   0   8        0.56        0.51      1.51 o 
   0   0   8      422.34      357.26      6.21 o 
   1   0   8     1243.57     1227.40     20.76 o 
   2   0   8        4.36        2.04      2.32 o 
   3   0   8       10.93       11.11      3.56 o 
   4   0   8      342.46      372.94      9.44 o 
   5   0   8      310.92      339.34      9.27 o 
   6   0   8       38.67       45.01      4.71 o 
   7   0   8      508.00      469.84     18.53 o 
   8   0   8      217.66      215.87     13.59 o 
  -9   1   8      161.88      168.24      8.00 o 
  -8   1   8        0.77       -1.21      5.22 o 
  -7   1   8       55.45       56.92      5.31 o 
  -6   1   8      154.76      182.03      6.81 o 
  -5   1   8      199.27      216.24      5.43 o 
  -4   1   8       17.81       18.70      3.17 o 
  -3   1   8       43.52       40.22      5.61 o 
  -2   1   8      416.26      399.16      8.35 o 
  -1   1   8      610.39      584.25     11.66 o 
   0   1   8      196.58      186.65      5.85 o 
   1   1   8      483.66      479.54     10.47 o 
   2   1   8      695.49      626.34     12.90 o 
   3   1   8      127.22      110.30      6.04 o 
   4   1   8       86.15       65.16      4.44 o 
   5   1   8      102.06       95.92      5.20 o 
   6   1   8      846.21      809.47     17.15 o 
   7   1   8      199.74      210.83     13.15 o 
  -9   2   8       44.18       54.77      7.21 o 
  -8   2   8      161.10      160.25      7.25 o 
  -7   2   8      729.16      709.27     15.31 o 
  -6   2   8        0.66        0.17      3.00 o 
  -5   2   8      338.67      337.26      6.94 o 
  -4   2   8      230.22      223.60     16.61 o 
  -3   2   8      670.88      712.73     13.65 o 
  -2   2   8      142.18      136.71      5.13 o 
  -1   2   8      705.48      694.34     13.56 o 
   0   2   8      714.75      700.09     13.81 o 
   1   2   8      354.20      337.15      8.66 o 
   2   2   8        9.11        4.58      2.68 o 
   3   2   8      269.40      269.66      8.13 o 
   4   2   8      242.75      252.02      8.14 o 
   5   2   8      326.42      307.20      9.41 o 
   6   2   8       21.53       18.88      6.18 o 
   7   2   8       43.98       60.75     10.31 o 
  -9   3   8       42.74       51.33      6.12 o 
  -8   3   8        0.35       -3.82      3.82 o 
  -7   3   8      673.29      708.50     15.30 o 
  -6   3   8      408.80      413.21     10.36 o 
  -5   3   8      141.77      155.80      5.73 o 
  -4   3   8      296.12      285.25      9.91 o 
  -3   3   8      251.14      237.59      6.93 o 
  -2   3   8     1106.96     1110.01     19.68 o 
  -1   3   8      366.39      344.14     13.63 o 
   0   3   8        1.33        0.39      2.64 o 
   1   3   8      378.58      369.54      9.62 o 
   2   3   8      494.05      508.49     21.28 o 
   3   3   8        2.63        1.90      3.18 o 
   4   3   8      258.34      247.47      8.35 o 
   5   3   8      301.29      298.83      9.68 o 
   6   3   8      199.29      213.06     13.70 o 
  -9   4   8      138.55      152.13      7.62 o 
  -8   4   8      414.60      424.91     16.47 o 
  -7   4   8        6.03        2.02      5.07 o 
  -6   4   8      197.24      185.05      9.76 o 
  -5   4   8      856.64      844.53     16.17 o 
  -4   4   8        2.85        1.35      2.62 o 
  -3   4   8       26.91       20.21      5.60 o 
  -2   4   8      548.98      540.06     12.04 o 
  -1   4   8      313.31      320.74      8.91 o 
   0   4   8        8.71        5.74      3.07 o 
   1   4   8      185.70      200.33      7.40 o 
   2   4   8       66.25       75.65      5.49 o 
   3   4   8      566.26      563.70     13.69 o 
   4   4   8      297.98      301.04     17.07 o 
   5   4   8       12.60       17.86      5.99 o 
  -9   5   8       51.09       49.93      8.22 o 
  -8   5   8      305.74      281.30     13.05 o 
  -7   5   8      501.24      508.50     17.60 o 
  -6   5   8      377.23      378.14     14.59 o 
  -5   5   8      143.83       97.39      6.95 o 
  -4   5   8      479.88      463.04     11.27 o 
  -3   5   8       69.66       70.09      4.89 o 
  -2   5   8       16.15       22.47      6.42 o 
  -1   5   8     1270.46     1304.60     23.74 o 
   0   5   8      509.56      491.77     15.00 o 
   1   5   8      670.79      640.55     15.61 o 
   2   5   8       41.06       48.73      5.26 o 
   3   5   8       70.89       68.50      6.45 o 
   4   5   8      107.51      109.13      6.85 o 
  -9   6   8       80.59       85.30      8.66 o 
  -8   6   8       86.70       75.74      8.94 o 
  -7   6   8       43.51       39.38      7.40 o 
  -6   6   8      186.50      191.93     10.65 o 
  -5   6   8      293.05      284.53      8.76 o 
  -4   6   8      185.53      182.76      9.25 o 
  -3   6   8      315.15      314.71     19.79 o 
  -2   6   8      380.34      375.36     10.52 o 
  -1   6   8      130.07      124.74      6.40 o 
   0   6   8       21.23       20.31      6.22 o 
   1   6   8      167.02      165.04      8.89 o 
   2   6   8      144.30      147.29      7.32 o 
   3   6   8      274.49      269.84      9.92 o 
  -8   7   8      111.18      110.91      9.55 o 
  -7   7   8       64.74       68.52      8.66 o 
  -6   7   8       32.55       23.90      6.95 o 
  -5   7   8       66.80       61.50     12.64 o 
  -4   7   8      242.95      241.84      8.67 o 
  -3   7   8      135.46      135.47      6.76 o 
  -2   7   8        5.17        3.46      3.91 o 
  -1   7   8       56.28       53.23      6.32 o 
   0   7   8      236.83      251.04     14.91 o 
   1   7   8       14.54        7.34      4.44 o 
   2   7   8       86.15       88.78     10.50 o 
  -7   8   8        1.78        2.16      6.75 o 
  -6   8   8       66.52       71.21      6.56 o 
  -5   8   8      118.86      124.06      6.93 o 
  -4   8   8      117.07      116.10      6.79 o 
  -3   8   8      245.09      261.24      9.58 o 
  -2   8   8      547.62      572.98     19.33 o 
  -1   8   8       96.57      103.70      7.28 o 
   0   8   8        2.30        3.91      4.89 o 
  -5   9   8      288.33      297.29     10.73 o 
  -4   9   8       79.87       86.58      7.21 o 
  -3   9   8       33.92       24.44      5.55 o 
   1 -10   9       83.40      100.26      8.82 o 
   2 -10   9      428.54      446.22     12.65 o 
   3 -10   9       25.04       19.83      5.39 o 
   4 -10   9       81.60       86.98     17.62 o 
   5 -10   9       95.26       90.73      7.08 o 
  -1  -9   9      165.68      178.87      8.38 o 
   0  -9   9       37.58       29.38      5.37 o 
   1  -9   9       25.61       21.11      4.88 o 
   2  -9   9      539.02      525.69     13.46 o 
   3  -9   9      171.27      176.41      7.54 o 
   4  -9   9      100.28      106.63      7.62 o 
   5  -9   9        0.89        1.92      6.13 o 
   6  -9   9      297.48      308.11     10.74 o 
   7  -9   9       41.30       57.77      6.78 o 
  -3  -8   9      529.51      545.09     40.20 o 
  -2  -8   9      153.60      159.33      8.94 o 
  -1  -8   9       17.79       19.74      5.02 o 
   0  -8   9        2.53        2.71      4.04 o 
   1  -8   9      298.09      301.89      9.49 o 
   2  -8   9       78.26       78.05      5.57 o 
   3  -8   9      477.11      451.77     13.90 o 
   4  -8   9      622.28      615.21     14.43 o 
   5  -8   9      599.65      601.89     19.84 o 
   6  -8   9        0.24        2.32      4.43 o 
   7  -8   9      216.43      221.81      8.90 o 
   8  -8   9      426.20      471.73     18.05 o 
  -4  -7   9       13.87       18.66      7.43 o 
  -3  -7   9       27.17       29.67     15.10 o 
  -2  -7   9      214.36      220.59      8.46 o 
  -1  -7   9       56.56       56.77      6.71 o 
   0  -7   9       21.79       19.15      6.75 o 
   1  -7   9      129.83      118.63      5.92 o 
   2  -7   9      305.16      310.93      9.08 o 
   3  -7   9       71.39       75.08      5.03 o 
   4  -7   9        0.57       -4.38      5.09 o 
   5  -7   9      392.37      368.05     16.20 o 
   6  -7   9      357.91      343.65     10.38 o 
   7  -7   9       18.12       18.79      8.12 o 
   8  -7   9      132.77      139.64     10.00 o 
  -5  -6   9      153.88      131.83      9.83 o 
  -4  -6   9       91.53       88.04      8.49 o 
  -3  -6   9        0.44       -0.71      4.32 o 
  -2  -6   9        4.63        2.15      3.84 o 
  -1  -6   9      267.58      259.30      8.39 o 
   0  -6   9      241.90      239.06      7.79 o 
   1  -6   9        0.76       -2.88      2.88 o 
   2  -6   9      235.33      234.22      7.58 o 
   3  -6   9      280.79      284.05      8.24 o 
   4  -6   9       61.21       69.00      5.12 o 
   5  -6   9        0.37       -1.12      3.97 o 
   6  -6   9      209.57      204.75      8.48 o 
   7  -6   9      676.25      762.18     16.59 o 
   8  -6   9      159.98      164.64     10.31 o 
  -6  -5   9       79.04       98.41     11.78 o 
  -5  -5   9       30.00       11.30      6.88 o 
  -4  -5   9        1.14       -4.49      4.97 o 
  -3  -5   9      191.67      206.42      7.74 o 
  -2  -5   9       53.18       54.15     11.06 o 
  -1  -5   9       37.17       25.31      3.94 o 
   0  -5   9      637.16      667.93     13.99 o 
   1  -5   9      902.93      937.26     17.63 o 
   2  -5   9       78.87       74.62      4.39 o 
   3  -5   9       80.30       75.62      4.52 o 
   4  -5   9      244.49      238.19      7.75 o 
   5  -5   9      106.57      108.11      5.64 o 
   6  -5   9      168.77      144.76      6.57 o 
   7  -5   9       48.33       51.94     15.56 o 
   8  -5   9      342.56      366.94     15.44 o 
  -6  -4   9      331.73      331.30     15.99 o 
  -5  -4   9      374.16      374.07     16.27 o 
  -4  -4   9      124.89      138.50      9.62 o 
  -3  -4   9       58.42       49.54      4.93 o 
  -2  -4   9       11.17        3.94      3.72 o 
  -1  -4   9      139.08      128.11      5.44 o 
   0  -4   9       79.88       70.24      4.27 o 
   1  -4   9      602.16      633.31     12.89 o 
   2  -4   9      898.91      932.63     24.31 o 
   3  -4   9     1092.30     1099.85     19.56 o 
   4  -4   9      612.31      625.52     13.24 o 
   5  -4   9      266.38      280.01      8.28 o 
   6  -4   9        5.54       -0.24      3.16 o 
   7  -4   9      404.21      395.37     10.69 o 
  -7  -3   9      179.85      174.40     12.36 o 
  -6  -3   9        4.10        0.10      6.30 o 
  -5  -3   9      117.15      126.90      9.59 o 
  -4  -3   9      422.33      426.53     11.02 o 
  -3  -3   9      182.28      184.53      9.66 o 
  -2  -3   9      102.93      103.83      5.17 o 
  -1  -3   9      524.69      533.26     11.42 o 
   0  -3   9      300.56      286.54      7.46 o 
   1  -3   9      580.90      559.05     17.26 o 
   2  -3   9      147.17      131.35      9.23 o 
   3  -3   9       41.16       36.86      6.53 o 
   4  -3   9      488.60      505.26      9.21 o 
   5  -3   9      259.45      256.93      6.34 o 
   6  -3   9        0.56        0.44      3.82 o 
   7  -3   9      119.21      112.07      6.22 o 
  -8  -2   9        4.67       -3.22      7.16 o 
  -7  -2   9      458.47      460.18     12.22 o 
  -6  -2   9      510.15      533.92     17.29 o 
  -5  -2   9      349.36      349.70      9.38 o 
  -4  -2   9       35.60       39.64      3.70 o 
  -3  -2   9     1126.53     1123.15     21.00 o 
  -2  -2   9      477.48      479.41      8.37 o 
  -1  -2   9       23.71       11.46      6.86 o 
   0  -2   9      282.21      289.89      5.83 o 
   1  -2   9     1247.73     1240.96     16.76 o 
   2  -2   9      742.43      730.63     11.13 o 
   3  -2   9        1.79       -1.14      2.09 o 
   4  -2   9       89.07      105.00      5.12 o 
   5  -2   9      636.06      629.91     15.96 o 
   6  -2   9      431.54      411.92     10.80 o 
   7  -2   9        5.71        7.33      5.48 o 
   8  -2   9       67.44       92.73     10.75 o 
  -8  -1   9      307.90      326.87     10.60 o 
  -7  -1   9        2.94        1.74      4.07 o 
  -6  -1   9       82.60       93.49      5.68 o 
  -5  -1   9      124.70      136.24      5.92 o 
  -4  -1   9     2222.05     2151.00     34.22 o 
  -3  -1   9      858.90      812.09     12.49 o 
  -2  -1   9      358.50      353.88      8.35 o 
  -1  -1   9     1391.30     1397.20     18.61 o 
   0  -1   9      358.06      334.37      6.32 o 
   1  -1   9        8.51        4.43      1.77 o 
   2  -1   9      164.89      151.52      5.62 o 
   3  -1   9      530.42      512.11     11.41 o 
   4  -1   9       56.06       64.76      4.35 o 
   5  -1   9        0.07        3.01      3.15 o 
   6  -1   9      563.66      549.33     13.12 o 
   7  -1   9      487.20      506.93     19.42 o 
   8  -1   9      103.85      108.99     10.58 o 
  -8   0   9       26.70       37.61      7.04 o 
  -7   0   9      556.93      578.70     15.80 o 
  -6   0   9       31.85       41.93      4.64 o 
  -5   0   9      203.32      185.73      8.46 o 
  -4   0   9      788.50      747.26     11.85 o 
  -3   0   9      464.33      458.63      8.26 o 
  -2   0   9       58.75       56.23      2.97 o 
  -1   0   9       45.20       41.00      6.81 o 
   0   0   9     2914.33     3033.42     45.95 o 
   1   0   9      360.60      367.14      9.02 o 
   2   0   9        7.45        2.25      2.58 o 
   3   0   9       32.21       26.29      3.60 o 
   4   0   9      243.49      238.38      7.62 o 
   5   0   9      351.01      368.67     10.14 o 
   6   0   9      201.60      178.29      7.32 o 
   7   0   9      129.52      123.03     10.72 o 
  -9   1   9        9.34       29.16      7.45 o 
  -8   1   9       45.03       52.44      6.15 o 
  -7   1   9       21.63       30.58      4.80 o 
  -6   1   9      352.26      346.56      9.65 o 
  -5   1   9      668.37      709.91     14.47 o 
  -4   1   9      411.55      383.62     29.99 o 
  -3   1   9       26.28       24.11      4.31 o 
  -2   1   9      282.20      253.91      7.14 o 
  -1   1   9      168.71      160.92      5.74 o 
   0   1   9       30.57       30.97      3.52 o 
   1   1   9      202.22      177.98      6.24 o 
   2   1   9      355.08      369.90      9.49 o 
   3   1   9       33.65       41.53      4.19 o 
   4   1   9      278.65      223.23      7.63 o 
   5   1   9      169.26      167.55      6.99 o 
   6   1   9      422.53      392.63     15.14 o 
   7   1   9      136.30      161.11     12.05 o 
  -9   2   9       26.54       23.17      5.65 o 
  -8   2   9      242.87      268.32      9.46 o 
  -7   2   9      164.21      151.87      8.73 o 
  -6   2   9        0.26       -0.71      3.37 o 
  -5   2   9       97.58       98.07      4.01 o 
  -4   2   9       85.56       66.60     11.63 o 
  -3   2   9      471.47      413.60     16.11 o 
  -2   2   9       76.88       76.45      4.28 o 
  -1   2   9      446.97      441.38     10.30 o 
   0   2   9      798.65      780.27     15.51 o 
   1   2   9      342.68      349.36     12.09 o 
   2   2   9       90.46       75.91      4.76 o 
   3   2   9      277.82      246.77      8.09 o 
   4   2   9      583.66      556.16     13.30 o 
   5   2   9       44.59       46.79      5.27 o 
   6   2   9        7.78        1.45      4.21 o 
  -9   3   9      102.09       90.04      6.64 o 
  -8   3   9        1.04        0.92      4.40 o 
  -7   3   9      163.23      159.78      9.55 o 
  -6   3   9      496.29      519.73     17.12 o 
  -5   3   9      232.47      217.61      7.08 o 
  -4   3   9      198.43      181.69      6.40 o 
  -3   3   9      112.17      118.61      5.40 o 
  -2   3   9     1285.08     1257.99     22.26 o 
  -1   3   9      299.23      301.20      8.49 o 
   0   3   9       57.40       54.68      5.03 o 
   1   3   9      390.26      380.52     12.77 o 
   2   3   9      771.98      786.18     16.55 o 
   3   3   9        1.43       -0.86      3.44 o 
   4   3   9       99.29       95.86      5.79 o 
   5   3   9      234.12      232.93     11.15 o 
  -9   4   9      128.83      139.23     10.24 o 
  -8   4   9      516.18      499.81     18.11 o 
  -7   4   9      134.64      122.83      8.63 o 
  -6   4   9        7.75        1.54      5.31 o 
  -4   4   9       31.34       25.37      3.87 o 
  -3   4   9      123.89      118.14      5.57 o 
  -2   4   9      308.07      313.57      9.11 o 
  -1   4   9     3120.46     3122.71     48.83 o 
   0   4   9      176.15      174.08      7.02 o 
   1   4   9     1091.16     1039.00     20.46 o 
   2   4   9      309.45      312.89      9.80 o 
   3   4   9      445.95      440.65     15.70 o 
   4   4   9      130.04      123.64      7.46 o 
  -9   5   9       50.62       34.69      7.81 o 
  -8   5   9       78.61       72.66      7.98 o 
  -7   5   9      625.67      660.47     21.68 o 
  -6   5   9      356.87      350.95     14.48 o 
  -5   5   9       73.09       66.19      5.05 o 
  -4   5   9       34.31       32.53      8.41 o 
  -3   5   9       21.55       14.11      3.72 o 
  -2   5   9       16.35       13.93      3.73 o 
  -1   5   9      263.22      265.54      8.85 o 
   0   5   9       60.28       54.01      5.41 o 
   1   5   9      827.82      861.86     18.48 o 
   2   5   9      214.68      197.99      8.16 o 
   3   5   9       39.18       37.78      5.39 o 
  -8   6   9        7.23       14.38      7.81 o 
  -7   6   9        4.35       -5.75      5.75 o 
  -6   6   9      183.83      179.23     10.68 o 
  -5   6   9       90.33      103.90      6.04 o 
  -4   6   9       30.55       28.27      4.44 o 
  -3   6   9      631.06      631.98     14.72 o 
  -2   6   9     1268.85     1253.74     23.95 o 
  -1   6   9      105.96      100.40      6.11 o 
   0   6   9       12.39        6.48      4.22 o 
   1   6   9      126.91      126.80      7.02 o 
   2   6   9      111.33      109.06      8.13 o 
  -7   7   9      197.36      212.68     12.16 o 
  -6   7   9       71.56       81.12      9.86 o 
  -5   7   9      147.57      152.04      8.30 o 
  -4   7   9      416.70      443.06     12.35 o 
  -3   7   9      117.90      123.02      6.68 o 
  -2   7   9       37.58       37.75      6.95 o 
  -1   7   9       42.60       30.72      5.55 o 
   0   7   9      298.04      303.68     10.75 o 
  -6   8   9      127.75      135.46     11.27 o 
  -5   8   9       34.29       25.41      5.55 o 
  -4   8   9       16.20       17.79      5.77 o 
  -3   8   9      289.35      282.52     10.33 o 
  -2   8   9      306.23      330.04     11.31 o 
   0  -9  10        0.87       -4.53      4.53 o 
   1  -9  10        1.10        5.29      4.79 o 
   2  -9  10      556.59      545.16     15.29 o 
   3  -9  10       89.56      110.06      6.78 o 
   4  -9  10      111.45       99.50     11.01 o 
   5  -9  10        0.87        6.17      5.39 o 
   6  -9  10      215.96      219.43      9.37 o 
  -2  -8  10       23.98       27.41      6.01 o 
  -1  -8  10      122.44      113.18      6.82 o 
   0  -8  10       73.54       69.26      6.01 o 
   1  -8  10       85.09       89.92      5.94 o 
   2  -8  10       25.90       19.30      4.48 o 
   3  -8  10      449.33      493.70     12.66 o 
   4  -8  10       51.42       45.20      5.50 o 
   5  -8  10      300.70      295.86     10.00 o 
   6  -8  10       70.30       60.52     11.13 o 
   7  -8  10      114.33      111.09      7.04 o 
  -3  -7  10       81.70       85.05      6.89 o 
  -2  -7  10      271.55      275.00      9.75 o 
  -1  -7  10      254.05      267.96      9.23 o 
   0  -7  10      415.67      414.29     13.06 o 
   1  -7  10      503.41      522.86     27.21 o 
   2  -7  10      602.34      663.68     18.61 o 
   3  -7  10      126.78      121.95      6.25 o 
   4  -7  10       19.77       13.22      4.03 o 
   5  -7  10      175.93      172.67      7.46 o 
   6  -7  10      296.12      304.63     10.11 o 
   7  -7  10       11.31       11.13      4.79 o 
  -4  -6  10       66.76       89.96      9.96 o 
  -3  -6  10      203.86      202.59      8.24 o 
  -2  -6  10       72.06       62.70      5.51 o 
  -1  -6  10      123.56      120.36      6.19 o 
   0  -6  10      298.15      331.85      9.68 o 
   1  -6  10       66.20       63.33      4.97 o 
   2  -6  10      304.85      320.35      9.14 o 
   3  -6  10      700.31      673.94     16.90 o 
   4  -6  10      168.05      178.77      7.23 o 
   5  -6  10        0.11       -2.04      3.72 o 
   6  -6  10       66.42       77.40      5.85 o 
   7  -6  10      310.56      344.89     10.68 o 
   8  -6  10        3.06       -5.65      6.06 o 
  -5  -5  10       81.22       67.70      8.53 o 
  -4  -5  10       12.65        4.93      6.03 o 
  -3  -5  10      277.98      290.81      9.42 o 
  -2  -5  10      128.99      142.15      8.32 o 
  -1  -5  10        1.93       -3.10      3.44 o 
   0  -5  10      392.02      396.37     10.26 o 
   1  -5  10      370.30      394.20     10.01 o 
   2  -5  10       79.52       80.01      4.72 o 
   3  -5  10       12.31       11.13      3.29 o 
   4  -5  10      410.58      447.87     11.27 o 
   5  -5  10       71.45       70.81      5.12 o 
   6  -5  10        3.25       -1.20      3.77 o 
   7  -5  10        9.69        4.80      4.40 o 
  -6  -4  10      150.26      148.65     11.54 o 
  -5  -4  10      242.69      242.10     13.25 o 
  -4  -4  10       41.14       33.18      6.51 o 
  -3  -4  10        0.48       -1.38      3.68 o 
  -2  -4  10       79.36       90.22      5.43 o 
  -1  -4  10      367.25      363.72      9.60 o 
   0  -4  10      111.33      116.20      5.29 o 
   1  -4  10       65.31       64.97      4.35 o 
   2  -4  10      587.31      615.95     12.76 o 
   3  -4  10      182.65      152.76     25.48 o 
   4  -4  10        2.52        0.43      2.91 o 
   5  -4  10      950.30      908.76     39.74 o 
   6  -4  10       90.83       93.17      7.64 o 
   7  -4  10      375.16      376.60     15.17 o 
  -7  -3  10      103.46      103.62     10.89 o 
  -6  -3  10       45.50       46.95      9.18 o 
  -5  -3  10        3.43       -1.54      5.55 o 
  -4  -3  10       60.28       67.93      8.80 o 
  -3  -3  10      158.04      156.40      6.55 o 
  -2  -3  10      110.28      122.35      6.10 o 
  -1  -3  10      414.44      429.08     10.25 o 
   0  -3  10      393.80      403.41     14.66 o 
   1  -3  10     2289.42     2276.50     61.71 o 
   2  -3  10      661.84      641.70     15.49 o 
   3  -3  10        7.62        4.38      4.67 o 
   4  -3  10      415.12      380.78     14.18 o 
   5  -3  10      105.94       98.89      7.81 o 
   6  -3  10       95.83       82.46      7.23 o 
   7  -3  10      202.03      227.58     11.57 o 
  -7  -2  10      135.19      130.02     11.30 o 
  -6  -2  10      100.61      110.71      9.76 o 
  -5  -2  10      112.33      118.41      9.38 o 
  -4  -2  10        4.37        1.33      5.58 o 
  -3  -2  10      373.03      366.26      9.12 o 
  -2  -2  10       26.24       27.76      7.39 o 
  -1  -2  10      319.66      321.09      6.57 o 
   0  -2  10        3.73        4.06      2.10 o 
   1  -2  10      130.64      130.12      4.10 o 
   2  -2  10      831.41      790.26     15.46 o 
   3  -2  10      159.75      161.57      6.24 o 
   4  -2  10       32.73       43.01      7.55 o 
   5  -2  10      390.19      401.65     10.74 o 
   6  -2  10      274.64      267.30      8.77 o 
   7  -2  10        3.23        2.24      6.75 o 
  -8  -1  10       57.29       63.32      6.79 o 
  -7  -1  10        0.90       -1.22      4.30 o 
  -6  -1  10      105.66      108.76      6.05 o 
  -5  -1  10        6.83        9.93      3.72 o 
  -4  -1  10     1932.69     1868.25     30.59 o 
  -3  -1  10       38.69       30.17     11.90 o 
  -2  -1  10       53.41       49.01      4.43 o 
  -1  -1  10      303.43      309.26      6.35 o 
   0  -1  10      723.98      730.85     14.62 o 
   1  -1  10       31.98       36.75      3.98 o 
   2  -1  10       80.65       76.93      4.54 o 
   3  -1  10     1047.19     1023.20     19.35 o 
   4  -1  10      475.82      494.00     12.00 o 
   5  -1  10       42.94       40.42      4.86 o 
   6  -1  10      244.62      248.18      8.69 o 
   7  -1  10      233.63      228.23     13.56 o 
  -8   0  10      131.34      120.47      7.13 o 
  -7   0  10      261.35      259.11      9.18 o 
  -6   0  10      148.93      165.72      6.93 o 
  -5   0  10       38.48       35.59      4.47 o 
  -4   0  10      164.49      166.89     12.91 o 
  -3   0  10      144.80      139.82      4.63 o 
  -2   0  10        4.54        3.57      2.69 o 
  -1   0  10        0.19       -2.49      2.49 o 
   0   0  10     1321.48     1330.17     23.10 o 
   1   0  10      318.19      305.39      8.55 o 
   2   0  10      108.36      115.12      5.75 o 
   3   0  10       67.02       62.03      4.52 o 
   4   0  10      398.75      390.70     10.89 o 
   5   0  10      761.25      749.68     16.43 o 
   6   0  10      182.02      178.49      7.76 o 
   7   0  10       69.23       88.38     11.47 o 
  -8   1  10        1.72       -0.73      4.76 o 
  -7   1  10       80.78       82.82      6.01 o 
  -6   1  10      252.20      250.07      8.31 o 
  -5   1  10      649.34      649.07     19.35 o 
  -4   1  10      352.88      322.39     23.76 o 
  -3   1  10       40.49       34.35      4.11 o 
  -2   1  10      365.39      357.84      9.12 o 
  -1   1  10      618.45      623.47     13.20 o 
   0   1  10       31.24       26.58      6.56 o 
   1   1  10      119.51      115.89      5.56 o 
   2   1  10      232.22      248.68      8.03 o 
   3   1  10       36.74       43.99      4.75 o 
   4   1  10       14.05        7.40      3.96 o 
   5   1  10       94.78       97.31      6.30 o 
   6   1  10      225.91      251.80      9.26 o 
  -8   2  10      255.14      250.17      9.26 o 
  -7   2  10      272.18      323.70     13.66 o 
  -6   2  10       15.11       10.75      5.34 o 
  -5   2  10       41.12       35.58      4.19 o 
  -4   2  10       17.40       15.49      3.55 o 
  -3   2  10      249.12      235.92     13.00 o 
  -2   2  10        9.67        5.12      3.00 o 
  -1   2  10      253.32      244.81     10.58 o 
   0   2  10      436.97      454.68     11.19 o 
   1   2  10      143.06      147.16      6.28 o 
   2   2  10      173.58      156.20     10.08 o 
   3   2  10       27.00       27.17      8.58 o 
   4   2  10      240.06      236.16      8.51 o 
   5   2  10        6.01        4.03      4.40 o 
  -8   3  10       21.91       21.54      6.85 o 
  -7   3  10      132.29      110.47      8.56 o 
  -6   3  10      393.65      413.14     15.79 o 
  -5   3  10      117.56      112.51      5.41 o 
  -4   3  10       19.01       11.23      3.31 o 
  -3   3  10      110.22      116.98      5.54 o 
  -2   3  10      522.79      539.63     12.51 o 
  -1   3  10       43.84       47.05      4.79 o 
   0   3  10       35.85       26.25      4.13 o 
   1   3  10      119.27      118.98      6.03 o 
   2   3  10      701.18      666.88     15.29 o 
   3   3  10       15.14       19.56      6.33 o 
   4   3  10       33.23       39.56      5.70 o 
  -8   4  10      466.39      459.64     17.67 o 
  -7   4  10       99.45       78.86      8.15 o 
  -6   4  10      180.29      176.76     10.14 o 
  -5   4  10      133.42      136.63      6.20 o 
  -4   4  10      100.00       97.93      7.41 o 
  -3   4  10       21.45       12.38      3.77 o 
  -2   4  10      413.58      399.36     10.80 o 
  -1   4  10     1007.26     1005.07     19.93 o 
   0   4  10       67.05       66.16      5.35 o 
   1   4  10      376.23      368.47     10.87 o 
   2   4  10      139.25      133.32      6.94 o 
   3   4  10      181.06      177.15      7.95 o 
  -8   5  10       44.14       55.03      9.04 o 
  -7   5  10      313.85      314.04     14.21 o 
  -6   5  10      351.80      346.54     15.10 o 
  -5   5  10        7.09        2.58      3.72 o 
  -4   5  10      373.13      362.58     10.39 o 
  -3   5  10      525.13      528.22     16.57 o 
  -2   5  10      280.95      285.42      9.45 o 
  -1   5  10       13.04       14.72      6.75 o 
   0   5  10        4.28        1.28      3.92 o 
   1   5  10      548.17      578.99     14.76 o 
   2   5  10      102.79      107.56      6.91 o 
  -7   6  10       11.89        4.38      6.92 o 
  -6   6  10        4.67        3.18      6.64 o 
  -5   6  10       20.44       15.95      4.44 o 
  -4   6  10       52.59       47.54     15.82 o 
  -3   6  10      180.49      177.11      7.81 o 
  -2   6  10      220.67      216.84     14.52 o 
  -1   6  10      334.53      374.59     11.51 o 
   0   6  10       16.23       17.34      5.07 o 
   1   6  10        2.43       -0.40      4.51 o 
  -6   7  10        0.58       -3.36      7.33 o 
  -5   7  10      120.00      117.90      7.13 o 
  -4   7  10      167.67      177.14      8.19 o 
  -3   7  10       50.55       51.48      6.17 o 
  -2   7  10        3.30       -5.60      7.35 o 
  -1   7  10      121.57      123.39      7.45 o 
   3  -9  11       74.76       74.34      6.37 o 
  -1  -8  11        1.08        4.08      5.06 o 
   0  -8  11      215.57      231.50      9.03 o 
   1  -8  11       49.78       55.60     10.44 o 
   2  -8  11      156.73      144.91      7.12 o 
   3  -8  11        8.95        7.69      4.88 o 
   4  -8  11       50.11       44.36     10.87 o 
   5  -8  11      229.17      233.61      9.54 o 
  -2  -7  11       92.00       87.99      6.95 o 
  -1  -7  11        6.64       -1.15      4.64 o 
   0  -7  11      112.62      118.29      6.62 o 
   1  -7  11      239.15      236.35      8.68 o 
   2  -7  11      168.24      155.36      6.88 o 
   3  -7  11      181.93      186.89      8.20 o 
   4  -7  11        0.84        3.63      4.60 o 
   5  -7  11      114.91      123.93      7.02 o 
   6  -7  11      300.21      330.34     10.94 o 
  -3  -6  11      166.99      156.61      7.87 o 
  -2  -6  11       65.57       66.20      7.16 o 
  -1  -6  11      130.95      140.91      7.01 o 
   0  -6  11      133.79      124.22      6.40 o 
   1  -6  11       33.27       25.50      4.45 o 
   2  -6  11      225.66      242.73      8.17 o 
   3  -6  11      479.15      500.29     12.33 o 
   4  -6  11      250.21      241.12      8.65 o 
   5  -6  11       72.92       78.04      8.13 o 
   6  -6  11        2.37        0.30      7.62 o 
   7  -6  11      176.07      200.60      8.53 o 
  -4  -5  11       25.56       25.00      7.26 o 
  -3  -5  11      232.28      256.24      9.23 o 
  -2  -5  11      194.06      197.01      7.65 o 
  -1  -5  11       35.55       21.48      4.61 o 
   0  -5  11      326.47      306.88      9.25 o 
   1  -5  11      104.93      102.11      5.44 o 
   2  -5  11       70.14       66.63      4.86 o 
   3  -5  11       20.03       15.41      3.72 o 
   4  -5  11      593.01      587.89     13.74 o 
   5  -5  11      101.06      107.77      6.20 o 
   6  -5  11       32.53       41.54      8.01 o 
   7  -5  11        6.53        3.73      6.68 o 
  -5  -4  11       75.43       76.26      7.74 o 
  -4  -4  11        1.25       -6.13      6.13 o 
  -3  -4  11       40.16       33.41      5.14 o 
  -2  -4  11      171.62      181.62      7.16 o 
  -1  -4  11      598.12      617.73     13.71 o 
   0  -4  11       16.01        7.74      3.40 o 
   1  -4  11       21.79       12.42      4.67 o 
   2  -4  11       43.36       26.82     17.00 o 
   3  -4  11       31.10       31.81      6.54 o 
   4  -4  11      201.42      198.68     10.79 o 
   5  -4  11       62.75       56.64      7.60 o 
   6  -4  11      152.68      169.71     10.72 o 
   7  -4  11      145.80      173.61     10.96 o 
  -6  -3  11       30.85       27.33      8.22 o 
  -5  -3  11       59.10       74.10      9.62 o 
  -3  -3  11      248.67      260.01      8.61 o 
  -2  -3  11       13.50       14.46      3.82 o 
  -1  -3  11      415.16      414.72     10.29 o 
   0  -3  11      371.16      257.54      9.66 o 
   1  -3  11      198.71      180.62      6.61 o 
   2  -3  11       14.17       13.97      5.07 o 
   3  -3  11     1029.65      993.10     27.57 o 
   4  -3  11      117.47      130.81      8.97 o 
   5  -3  11       38.13       37.60      6.64 o 
   6  -3  11       88.66       85.26      7.70 o 
   7  -3  11       67.14       75.40      8.29 o 
  -6  -2  11      161.71      190.70     12.02 o 
  -5  -2  11      269.70      276.61     13.56 o 
  -4  -2  11        0.66       -4.07      4.97 o 
  -3  -2  11      506.60      520.04     19.74 o 
  -2  -2  11      303.30      184.02      8.63 o 
  -1  -2  11      320.11      337.92      8.72 o 
   0  -2  11        8.83       -1.40      4.07 o 
   1  -2  11      459.24      450.09     15.99 o 
   2  -2  11      590.92      594.73     18.97 o 
   3  -2  11      201.98      202.85     10.38 o 
   4  -2  11       25.75       29.51      4.42 o 
   5  -2  11      313.01      337.27     10.07 o 
   6  -2  11      139.07      149.50      9.66 o 
  -7  -1  11        1.24        4.59      7.60 o 
  -6  -1  11        0.28        8.77      6.81 o 
  -5  -1  11      724.38      741.60     15.66 o 
  -4  -1  11      562.05      570.23     12.70 o 
  -3  -1  11       50.10       53.75      3.80 o 
  -2  -1  11       52.11       49.75      4.28 o 
  -1  -1  11      181.54      173.03      6.40 o 
   0  -1  11      246.26      257.23     10.85 o 
   1  -1  11       20.91       12.11      4.14 o 
   2  -1  11      221.99      204.67     13.39 o 
   3  -1  11      440.86      460.17     11.67 o 
   4  -1  11      385.94      372.81     10.61 o 
   5  -1  11       55.82       66.00      6.14 o 
   6  -1  11      125.17      119.49      6.78 o 
  -7   0  11       89.17      109.26      6.61 o 
  -6   0  11      292.34      276.56      9.06 o 
  -5   0  11       20.19       24.72      5.96 o 
  -4   0  11      124.66      122.53      5.85 o 
  -3   0  11      235.24      236.29      7.59 o 
  -2   0  11      133.53      137.07      5.98 o 
  -1   0  11        1.63        4.32      3.08 o 
   0   0  11      957.02      939.69     18.19 o 
   1   0  11      158.84      165.62      6.78 o 
   2   0  11      100.31      106.81      5.60 o 
   3   0  11       15.67       10.99      3.70 o 
   4   0  11      103.36       93.77      5.82 o 
   5   0  11      509.55      508.96     13.37 o 
   6   0  11        8.49        4.61      4.95 o 
  -7   1  11       32.16       41.98      7.64 o 
  -6   1  11      158.67      178.10     10.14 o 
  -5   1  11       15.44       23.46      5.58 o 
  -4   1  11       97.26       87.39      5.12 o 
  -3   1  11      115.77      104.02      7.28 o 
  -2   1  11      323.95      319.51      9.01 o 
  -1   1  11      306.50      296.99      8.67 o 
   0   1  11       19.32       20.78      5.79 o 
   1   1  11      261.64      256.26      8.34 o 
   2   1  11      740.75      693.82     15.37 o 
   3   1  11      209.30      198.00      8.24 o 
   4   1  11      122.61       98.88      6.15 o 
   5   1  11      136.09      122.82      7.01 o 
  -7   2  11      148.17      146.35      9.69 o 
  -6   2  11       26.57       19.04      6.47 o 
  -5   2  11       14.84       27.36      6.27 o 
  -4   2  11       45.67       58.39      6.49 o 
  -3   2  11      324.64      311.67     16.25 o 
  -2   2  11        0.45        1.55      3.26 o 
  -1   2  11       95.41       85.00      9.26 o 
   0   2  11      338.99      356.22     10.20 o 
   1   2  11      236.14      257.78      8.71 o 
   2   2  11        9.04        3.52      3.78 o 
   3   2  11       13.47       14.49      6.64 o 
   4   2  11      210.59      232.27      8.94 o 
  -7   3  11       59.48       84.20     10.10 o 
  -6   3  11      338.48      340.44     14.31 o 
  -5   3  11       69.75       68.38      7.33 o 
  -4   3  11      161.10      133.99      6.22 o 
  -3   3  11       67.87       66.49      5.03 o 
  -2   3  11      106.22      107.31      5.87 o 
  -1   3  11       45.66       44.34      6.68 o 
   0   3  11        0.62        2.18      3.45 o 
   1   3  11      492.03      520.41     13.22 o 
   2   3  11      359.54      343.46     10.65 o 
   3   3  11       19.89       16.12      8.58 o 
  -7   4  11      101.30       92.76      8.83 o 
  -6   4  11      117.68       94.78      9.11 o 
  -5   4  11       80.52       83.31      5.65 o 
  -4   4  11      216.04      219.90      8.16 o 
  -3   4  11      160.18      151.79      6.91 o 
  -2   4  11      116.35      111.95      6.37 o 
  -1   4  11       63.55       73.33      6.31 o 
   0   4  11      238.35      232.24      8.70 o 
   1   4  11      223.20      221.19      8.76 o 
   2   4  11       56.98       71.47      6.51 o 
  -6   5  11       33.47       35.54      7.94 o 
  -5   5  11        8.66       -3.21      4.17 o 
  -4   5  11      744.00      732.97     16.64 o 
  -3   5  11      707.26      726.01     16.53 o 
  -2   5  11      214.51      226.11     11.92 o 
  -1   5  11       17.54       16.35      4.56 o 
   0   5  11      184.05      192.84      8.40 o 
   1   5  11      105.47       91.50     12.81 o 
  -5   6  11      335.48      351.64     11.00 o 
  -4   6  11      216.07      245.10     17.31 o 
  -3   6  11      136.14      148.82      8.00 o 
  -2   6  11      215.87      221.83      9.12 o 
  -1   6  11      502.59      527.94     14.42 o 
   2  -8  12        2.73        0.63      6.80 o 
   3  -8  12       14.95       17.45      5.42 o 
  -1  -7  12      113.32      118.21      8.75 o 
   0  -7  12        1.64        8.30      4.82 o 
   1  -7  12       60.27       70.29      6.43 o 
   2  -7  12      128.76      150.37     12.24 o 
   3  -7  12       68.98       66.45      5.90 o 
   4  -7  12        0.17       -4.64      4.64 o 
   5  -7  12      142.74      152.72     12.77 o 
  -2  -6  12       17.16        6.15      5.27 o 
  -1  -6  12      225.45      233.60     15.43 o 
   0  -6  12      185.66      191.11      7.83 o 
   1  -6  12        0.44       -2.09      4.69 o 
   2  -6  12       84.05       89.60      6.35 o 
   3  -6  12      407.87      436.33     14.50 o 
   4  -6  12      224.12      246.64     12.16 o 
   5  -6  12       53.12       63.39      6.42 o 
  -3  -5  12      224.20      234.69      9.17 o 
  -2  -5  12      170.62      185.46      8.85 o 
  -1  -5  12       15.48        7.61      4.33 o 
   0  -5  12      215.58      221.74      8.06 o 
   1  -5  12       33.86       25.16      4.66 o 
   2  -5  12      132.65      138.86      6.32 o 
   3  -5  12       18.34        8.18      3.93 o 
   4  -5  12      457.83      465.73     18.35 o 
   5  -5  12       46.90       66.43      8.80 o 
   6  -5  12      126.76      133.41     10.27 o 
  -4  -4  12        4.35       -0.82      6.61 o 
  -3  -4  12        2.70       -0.73      4.61 o 
  -2  -4  12       43.10       29.67      5.01 o 
  -1  -4  12      324.15      335.39      9.68 o 
   0  -4  12      135.17      145.46      6.43 o 
   1  -4  12        0.36       -1.37      3.06 o 
   2  -4  12      121.68      117.55      8.94 o 
   3  -4  12      835.23      849.73     26.06 o 
   4  -4  12       43.67       38.15      7.64 o 
   5  -4  12       49.28       44.96      7.57 o 
   6  -4  12      245.66      229.15     12.60 o 
  -5  -3  12       89.48       81.53      8.32 o 
  -4  -3  12      179.38      182.65     10.79 o 
  -3  -3  12      208.66      234.19      8.35 o 
  -2  -3  12       40.45       25.39      4.59 o 
   0  -3  12       22.35       10.07      5.34 o 
   1  -3  12        8.86        1.61      5.10 o 
   2  -3  12        0.03        0.45      5.27 o 
   3  -3  12      348.41      367.70     15.17 o 
   4  -3  12      202.48      204.43     11.16 o 
   5  -3  12      194.85      194.29     11.13 o 
   6  -3  12       38.12       55.54      8.25 o 
  -4  -2  12      145.56      141.63      9.42 o 
  -3  -2  12       29.29       25.03      6.64 o 
  -2  -2  12      360.40      399.68     15.85 o 
  -1  -2  12      138.05      134.88      9.28 o 
   0  -2  12        1.40       -0.86      5.34 o 
   1  -2  12      322.52      333.25     13.94 o 
   2  -2  12      345.16      355.03     14.52 o 
   3  -2  12       74.82       64.27      6.92 o 
   4  -2  12        6.85        0.89      4.76 o 
   5  -2  12      241.32      219.73     11.75 o 
  -6  -1  12       97.31       87.35     10.62 o 
  -4  -1  12      201.83      251.03     12.60 o 
  -3  -1  12      117.46      120.67      9.07 o 
  -2  -1  12        5.58       -4.38      4.38 o 
  -1  -1  12      332.35      341.30     18.78 o 
   0  -1  12      182.26      186.72      7.28 o 
   1  -1  12       95.62       96.88      5.71 o 
   2  -1  12       11.44        1.00      3.60 o 
   3  -1  12      336.50      332.65     10.08 o 
   4  -1  12      327.97      348.44     10.79 o 
   5  -1  12       14.76       16.54      4.80 o 
  -6   0  12      264.05      255.52     12.60 o 
  -5   0  12        5.46        6.75      5.92 o 
  -4   0  12       38.49       44.82      5.04 o 
  -3   0  12      369.13      366.33     15.49 o 
  -2   0  12      343.14      375.71     16.52 o 
  -1   0  12        7.42       -1.89      3.49 o 
   0   0  12      410.02      439.03     11.55 o 
   1   0  12      457.03      454.31     11.80 o 
   2   0  12      219.91      217.43      8.09 o 
   3   0  12       40.70       46.05     10.12 o 
   4   0  12        3.03        3.61      4.31 o 
   5   0  12      276.52      280.48     10.16 o 
  -6   1  12       17.19       19.00      6.85 o 
  -5   1  12       85.67       94.89      8.15 o 
  -4   1  12      104.22       99.67      5.83 o 
  -3   1  12        3.01       -2.10      3.64 o 
  -2   1  12      204.06      197.66      7.76 o 
  -1   1  12       88.62       89.94      5.50 o 
   0   1  12        1.10        0.96      3.61 o 
   1   1  12      327.94      308.25      9.72 o 
   2   1  12      568.61      546.05     13.69 o 
   3   1  12      193.44      200.57      8.28 o 
   4   1  12       40.30       46.10      5.84 o 
  -6   2  12        4.08        3.94      6.13 o 
  -5   2  12       33.67       40.37      7.46 o 
  -4   2  12       82.62       84.72      5.59 o 
  -3   2  12      285.20      285.46      9.16 o 
  -2   2  12        0.37        1.54      3.60 o 
  -1   2  12      152.10      175.14      7.55 o 
   0   2  12      667.44      674.24     17.26 o 
   1   2  12      159.88      176.64      7.72 o 
   2   2  12        0.16        1.47      4.11 o 
   3   2  12       92.10      101.30      6.70 o 
  -6   3  12      371.35      371.36     15.92 o 
  -5   3  12       24.29       22.22      7.36 o 
  -4   3  12       71.50       62.09      5.97 o 
  -3   3  12       61.31       62.36      5.96 o 
  -2   3  12       91.59       93.86      5.80 o 
  -1   3  12        1.62       -0.91      3.78 o 
   0   3  12       59.99       59.17      7.17 o 
   1   3  12      267.79      248.43      9.26 o 
   2   3  12      163.74      178.93      8.15 o 
  -5   4  12       99.03      108.41      9.79 o 
  -4   4  12      360.84      376.35     16.98 o 
  -3   4  12      200.81      181.86      7.84 o 
  -2   4  12      108.83      106.84      6.67 o 
  -1   4  12        2.42        6.04      4.50 o 
   0   4  12      313.08      330.42     10.77 o 
   1   4  12       10.61        6.73      4.59 o 
  -4   5  12       73.58       75.96     16.28 o 
  -3   5  12      215.72      213.29     10.41 o 
  -2   5  12       51.80       53.24      6.33 o 
  -1   5  12      177.64      187.35      8.65 o 
   0  -6  13      182.25      183.50     11.32 o 
   1  -6  13       45.78       38.33      5.59 o 
   2  -6  13       21.57       15.55      4.87 o 
   3  -6  13      164.72      189.94     12.91 o 
  -2  -5  13      193.52      202.98      8.63 o 
  -1  -5  13        0.25       -4.36      4.36 o 
   0  -5  13      125.03      132.71      6.71 o 
   1  -5  13      117.73      131.29      6.64 o 
   2  -5  13      141.62      149.30     11.37 o 
   3  -5  13        9.60        3.01      6.92 o 
   4  -5  13      273.15      288.43     14.76 o 
  -3  -4  13        2.37       -3.65      4.76 o 
  -2  -4  13      138.73      136.25      7.02 o 
  -1  -4  13       43.72       39.76      8.08 o 
   0  -4  13       23.00       16.88      6.57 o 
   1  -4  13      287.82      295.00     14.42 o 
   2  -4  13      555.79      597.40     21.26 o 
   3  -4  13      526.21      520.32     19.69 o 
   4  -4  13        4.40        6.68      5.92 o 
  -4  -3  13      199.16      216.79     12.53 o 
  -3  -3  13      432.75      491.72     19.72 o 
  -2  -3  13      210.05      248.19     13.70 o 
  -1  -3  13       35.27       20.37      6.78 o 
   0  -3  13       19.55       23.66      7.16 o 
   1  -3  13      106.35      108.93      8.97 o 
   2  -3  13        1.09        1.16      5.31 o 
   3  -3  13      230.72      245.69     12.74 o 
   4  -3  13      422.53      429.85     17.29 o 
  -3  -2  13        3.17       -0.21      6.57 o 
  -2  -2  13       30.92       36.33      8.25 o 
  -1  -2  13       65.86       59.48      8.18 o 
   0  -2  13       11.74        8.56      5.58 o 
   1  -2  13       66.52       67.83      8.39 o 
   2  -2  13       59.63       67.66      7.50 o 
   3  -2  13      103.34      122.14      9.25 o 
   4  -2  13        3.71       -3.22      5.58 o 
  -3  -1  13       54.34       46.09      8.05 o 
  -2  -1  13       43.56       43.80      7.46 o 
  -1  -1  13      442.12      444.47     17.16 o 
   0  -1  13      105.38      107.73      8.63 o 
   1  -1  13       48.85       54.17      7.98 o 
   2  -1  13       14.75       14.76      6.64 o 
   3  -1  13       81.56      104.54      8.97 o 
   4  -1  13      185.77      202.03     12.02 o 
  -4   0  13      169.80      184.48      7.75 o 
  -3   0  13      120.59      120.97      6.53 o 
  -2   0  13      441.91      425.62     11.55 o 
  -1   0  13       67.38       78.18      8.08 o 
   0   0  13      141.48      137.77      6.95 o 
   1   0  13      416.02      437.39     12.22 o 
   2   0  13      141.56      150.12      7.46 o 
   3   0  13       51.03       64.43     14.45 o 
  -5   1  13      253.41      242.51     12.29 o 
  -4   1  13      154.53      160.38      7.42 o 
  -3   1  13        0.44       -2.23      4.19 o 
  -2   1  13      147.13      144.72      6.96 o 
  -1   1  13      152.94      170.02     10.36 o 
   0   1  13       15.18       14.98      9.11 o 
   1   1  13       67.80       75.89      6.52 o 
   2   1  13       82.94      103.82      6.73 o 
  -5   2  13        8.96        9.21      6.99 o 
  -4   2  13       83.25      101.26      7.45 o 
  -3   2  13      137.14      132.38      9.84 o 
  -2   2  13        0.68       -1.04      3.99 o 
  -1   2  13      112.72      127.03      7.11 o 
   0   2  13      313.00      351.74     17.38 o 
   1   2  13       46.91       51.96     10.07 o 
  -4   3  13       27.58       24.07      9.16 o 
  -3   3  13      127.53      132.43      7.02 o 
  -2   3  13      161.25      174.68      8.14 o 
  -1   3  13       69.61       96.11     14.55 o 
   0   3  13       38.18       22.58      5.51 o 
   0  -4  14        7.39       12.46      7.36 o 
   1  -4  14        5.63       -0.51      6.47 o 
   2  -4  14      371.33      402.52     18.01 o 
  -2  -3  14        0.76       -4.45      7.02 o 
  -1  -3  14       37.22       29.11      8.66 o 
   0  -3  14      223.67      231.79     13.39 o 
   1  -3  14      249.75      254.77     13.83 o 
   2  -3  14        4.53        0.72      6.57 o 
  -2  -2  14       62.42       83.52      9.01 o 
  -1  -2  14      153.72      167.65     11.37 o 
   0  -2  14       43.57       51.81      8.36 o 
   1  -2  14       81.37       88.52      8.80 o 
   2  -2  14       76.99       87.76      8.59 o 
  -3  -1  14       45.56       50.58      9.11 o 
  -2  -1  14        4.81       -0.55      5.89 o 
  -1  -1  14      180.20      170.77     11.06 o 
   0  -1  14       17.22       19.14      6.37 o 
   1  -1  14      126.80      153.95     10.85 o 
   2  -1  14        6.23       -0.82      5.92 o 
  -3   0  14      104.80      106.46     10.10 o 
  -2   0  14      344.05      354.79     15.89 o 
  -1   0  14        1.88       -5.58      5.58 o 
   0   0  14       25.82       30.48      7.23 o 
   1   0  14       85.24       86.74      9.25 o 
  -2   1  14      146.39      126.45      7.14 o 
  -1   1  14      356.94      385.54     11.90 o 
                                                 
